# Supplementary material for: The RNA Helicase DHX34 Activates NMD by Promoting a Transition from the Surveillance to the Decay-Inducing Complex
Source: Cell Rep. 2014 Sep 15;8(6):1845–56. doi: 10.1016/j.celrep.2014.08.020 (PMC4534575; doi:10.1016/j.celrep.2014.08.020)
Supplement: Table S3. Microarray Gene Expression Analysis, Related to Figure S5 [file mmc2.xlsx]

## Sheet: Sheet1
Row.names	Control.y	DHX34.y	UPF1.y	UPF2.y	UPF3b.y
1/2-SBSRNA4	11.9671	14.2799	8.35735	11.3059	28.2237
A_19_P00325768	4104.1	5985.26	4012.87	4375.33	2149.93
A_19_P00800244	309.659	239.117	361.61	401.67	278.655
A_19_P00801821	8869.78	9404.11	9617.24	8107.11	7112.25
A_19_P00802027	113923	72195.2	110010	118309	116587
A_19_P00802201	5264.94	1435.33	3031.78	4360.01	4031.76
A_19_P00803499	24.7061	12.7765	6.94822	27.4272	16.8297
A_19_P00804070	24.3248	10.1592	8.49931	10.498	9.58979
A_19_P00804120	22.1993	7.13435	7.61351	7.72206	18.4578
A_19_P00804924	6.34671	19.1422	6.54364	6.55861	11.1025
A_19_P00805651	3543.83	4109.51	3634.33	4024.57	3510.11
A_19_P00806158	6376.91	3777.41	5565.91	5193.31	5467.43
A_19_P00806882	13309.3	8470.63	12803	14956.4	9822.83
A_19_P00808758	9619.44	7710.23	9472.74	9563.77	10398.2
A_19_P00808923	34641.4	49422.2	40165.4	41273.4	23561
A_19_P00810205	2579.65	669.423	1497.72	2185.77	1761.68
A_19_P00811234	284.9	101.85	193.283	309.187	301.033
A_19_P00812033	1557.75	1032.75	1375.92	1430.53	1379.51
A_19_P00812701	88.0303	68.2805	65.3645	71.7815	39.8017
A_23_P109677	41702.9	30337.3	47031.3	47836.4	38650.2
A_23_P258108	55415.1	72376.3	49189.3	50442.8	57115.7
A_23_P81484	6.08603	5.88775	6.78435	5.85928	5.90012
A_23_P90470	7.08553	5.93655	8.9189	12.2105	21.8311
A_24_P101101	8332.62	9562.72	5869.19	6670.45	7665.65
A_24_P101561	1824.22	1449.65	1562.75	1875.69	1230.74
A_24_P101617	1948.94	1723.63	1461.32	1741.65	2116.02
A_24_P101812	6.50142	6.624	6.7774	6.64777	6.53977
A_24_P110082	17916.3	22879.2	14618.7	17263.1	20518.7
A_24_P110273	1657.53	1552.58	1749.81	1990.7	1896.44
A_24_P118260	64.7025	49.7145	97.7124	53.6032	31.1829
A_24_P118472	698.711	856.601	837.061	740.817	751.811
A_24_P118591	25991	36007.4	22815.4	23018.5	26126.2
A_24_P126691	35708.5	52863.2	33000.9	34228.6	33213.6
A_24_P126741	352.389	1368.06	505.226	408.973	565.603
A_24_P127121	9069.98	11057.8	6595.3	8664.97	8048.34
A_24_P127192	99.8704	70.3894	103.149	124.411	37.5024
A_24_P135391	2952.86	1855.05	2020.42	2639.07	2562.05
A_24_P135579	1025.66	1161.2	852.025	934.528	843.913
A_24_P135921	2441.22	2975.8	1703.88	1861.92	2012.64
A_24_P143653	66.0397	23.2825	42.9185	26.6006	41.2629
A_24_P143843	144.036	124.952	323.551	280.795	112.046
A_24_P144163	24090.7	30800.2	22285.9	23638	26242.2
A_24_P152325	264.134	334.481	329.686	430.254	142.499
A_24_P152356	12827.2	17812.7	11918.1	13072.4	12465.9
A_24_P152983	23403.7	36460.9	22206.2	23434.3	21227.6
A_24_P153324	7632.88	9402.07	7607.18	8488.87	4797.93
A_24_P15502	9321.66	12442.8	9912.12	8883.94	10875.1
A_24_P15821	81245.4	55703.8	90220	89753.3	79276.1
A_24_P161233	7.90121	10.3132	7.79731	6.00125	8.10833
A_24_P161914	4011.69	4690.32	4645.81	5573.71	1210.45
A_24_P169843	26924.7	30503.5	12045.6	18188.5	40781.4
A_24_P170067	9.77131	10.8039	7.98411	9.28468	7.26342
A_24_P170095	49.4774	112.846	49.2062	39.8142	27.6248
A_24_P170395	25.1326	15.196	41.3043	32.8978	10.1597
A_24_P178444	7834.89	7006.53	5295.68	4860.61	8250.1
A_24_P178654	32484.6	33205.7	30479	33155.9	31979.7
A_24_P186944	53778.7	71905.7	44871.3	46710.7	57731.6
A_24_P187023	41478.5	33042.6	38313.9	44189	43718.4
A_24_P194934	47727.9	59145.6	38026.6	47388.9	56442.5
A_24_P194962	62544.9	68697.5	54113.5	55574.7	63864.2
A_24_P195724	22325.1	12281.4	17858.1	23879.1	17382.9
A_24_P196019	553.063	1219.61	438.207	521.722	620.501
A_24_P203726	119226	139296	107997	112522	125695
A_24_P203814	269.832	278.604	248.572	325.4	172.018
A_24_P204144	132594	118242	113119	126725	135176
A_24_P204204	340.463	239.97	296.391	330.077	238.399
A_24_P212565	1125.82	1106.83	728.847	1038.91	973.482
A_24_P213228	4989.59	3877.58	3865.93	4247.2	4970.11
A_24_P221485	169.165	85.0656	267.695	141.59	127.558
A_24_P229726	8.22929	6.48764	7.85426	6.24169	5.87383
A_24_P230057	42937.1	47954.7	20501.8	31665.7	72407
A_24_P238510	14.3751	6.18819	9.93088	15.6922	5.94387
A_24_P238786	24.0147	6.76708	41.4145	6.57284	10.3599
A_24_P24002	61.5014	45.7553	67.4159	90.8609	33.4085
A_24_P24142	28557.3	28384.8	22633.7	25332.2	25342.5
A_24_P246636	13.5235	8.37894	7.53355	20.2076	7.4304
A_24_P246692	34619.6	42788.3	30830.3	34489.2	34911.9
A_24_P246777	10.1729	8.33966	26.3687	12.9378	7.90258
A_24_P24685	928.741	432.208	499.508	681.928	536.404
A_24_P246963	1160.15	561.77	1015.62	834.178	956.307
A_24_P247074	5271.93	6906.33	2035.08	3170.05	8622.97
A_24_P24724	4544.29	5868.05	4231.77	4565.65	4093.84
A_24_P247454	27150.3	31648.4	12655.9	18976.7	44187.5
A_24_P24790	58079.1	76631.7	48622.4	49088.8	61025.7
A_24_P255005	41.7168	29.976	141.05	58.6623	71.0157
A_24_P255303	2098.11	2633.92	1990.29	1966.81	2215.06
A_24_P255314	3573.55	4946.12	3484.9	3571.25	2697.63
A_24_P255473	2626.87	1874.01	1923.82	2466.03	2910.08
A_24_P255654	12526.2	9748.29	10407.2	12229.4	10506.1
A_24_P255845	257.269	103.556	209.259	206.956	240.68
A_24_P255874	83.4359	70.9877	66.8358	84.8871	64.0771
A_24_P256037	36416.1	45372.9	34856	35175.2	37570.4
A_24_P256063	61718.1	64034.2	30356.6	44646.2	90524.4
A_24_P263543	13667.8	11821.8	10982.6	12493.5	14338.2
A_24_P267686	70.9087	85.3595	152.691	102.669	70.616
A_24_P272073	2412.18	2247.52	1738.21	2278.38	1891.09
A_24_P272352	1084.59	1078.33	807.152	882.936	1086.07
A_24_P272515	288.244	116.941	198.848	288.438	206.294
A_24_P273043	11.1998	7.37181	7.31964	7.10341	7.15015
A_24_P280897	2031.35	2696.05	2390.22	2311.4	1425.74
A_24_P280926	15731.9	11995.5	11545.7	13546.7	12349
A_24_P281447	8.33226	8.88756	7.12024	7.27437	8.06622
A_24_P281643	76.248	53.2089	121.928	59.212	66.9167
A_24_P288993	1981.65	1556.17	2193.93	2672.11	1548.39
A_24_P289043	6.7327	7.9537	6.13104	6.98075	6.23116
A_24_P290263	1011.23	825.658	809.732	901.252	907.903
A_24_P306469	1748.18	2149.44	1883.28	2243.52	947.876
A_24_P306964	3420.75	4165.08	3881.57	4051.29	2643.37
A_24_P307065	2849.31	1553.4	7551.1	5831.69	2261.38
A_24_P307306	726.997	811.036	719.442	844.35	391.481
A_24_P307384	333.728	189.322	348.584	396.082	80.4366
A_24_P307486	27980.1	21399.8	32820.3	33479.1	23749.4
A_24_P315444	273.933	222.63	317.113	252.971	201.842
A_24_P316074	66104.5	74400.4	52831.8	57756.8	65949.3
A_24_P32215	18.0648	19.313	23.8256	28.7664	8.78946
A_24_P323635	3305.57	3326.64	6774.08	4605.77	1645.99
A_24_P32766	19208.4	18967.9	19878.8	20975.9	20924.9
A_24_P332471	26619.5	30301.2	38468.8	30927.9	28379.1
A_24_P332482	19301	24191.5	16361.6	18794.3	23284.7
A_24_P33552	70079.6	69461	65395.3	71717.9	71600.2
A_24_P341731	480.212	252.006	554.231	511.087	374.184
A_24_P349547	2102.33	2055.07	1645.67	2309.86	1801.11
A_24_P349636	65898.3	78491.2	57995.2	66039.4	67776.8
A_24_P350008	16572	26372.3	16580.6	17225.7	17356.5
A_24_P350307	16536.4	18442.7	13205.4	14406	18572.6
A_24_P358131	16857.5	19892.7	8041	12207.1	25007.6
A_24_P358146	86.1426	39.8077	35.8262	52.7012	89.4286
A_24_P358205	1884.05	2438.5	2179.05	2242.95	1097.53
A_24_P358305	563.897	467.042	298.065	400.847	253.909
A_24_P366165	39243.7	27296	32814.2	35982.8	47119.3
A_24_P366415	32296.6	25387.6	40165.1	39938.8	27038.1
A_24_P366644	10.2404	25.7267	11.1052	10.924	8.45239
A_24_P366845	13.0992	7.07874	7.635	7.47459	7.05166
A_24_P374973	195.049	142.623	211.677	244.111	69.5648
A_24_P375599	70521.5	89305	61106.7	62198.4	72961.8
A_24_P375683	13765.1	17258.1	11121.5	11137.2	12068.4
A_24_P383330	28819.8	36357	22271.9	23404.7	26950.9
A_24_P383598	70.0888	145.323	70.3616	126.56	35.2147
A_24_P383901	16674.2	12113	13058.5	15420.8	13878.3
A_24_P384200	276.178	186.865	322.109	394.31	116.099
A_24_P391853	6910.54	6614.13	7681.11	7734.97	7301.45
A_24_P401090	216.552	334.721	400.899	267.659	81.4033
A_24_P401100	83422.7	109537	74221.6	76192.7	87193.7
A_24_P401601	6295.17	7358.62	3084.68	4632.8	8837.07
A_24_P409402	1352.17	1650.62	1860.87	1596.7	878.453
A_24_P409661	1589.2	2652.48	1386.38	1530.29	1310.59
A_24_P409824	430.435	379.751	384.462	387.337	343.632
A_24_P409881	13689.2	13693.3	16205.9	12751.8	12433.1
A_24_P410100	5.70956	8.6174	10.2849	6.31846	8.31816
A_24_P41149	2123.18	2323.47	2574.32	2853.82	1072.1
A_24_P417606	52920.4	42411.6	50168.2	54133.7	58484.4
A_24_P418189	15274.2	20243.1	14270.5	15269.6	14446.1
A_24_P418536	617.236	554.939	696.742	858.172	209.464
A_24_P41939	18.6893	11.3971	10.0014	14.3224	17.3857
A_24_P42014	161652	162709	140034	146654	152930
A_24_P458252	29.4134	6.98725	19.1631	17.7038	7.0803
A_24_P461497	1182.15	933.623	1007.16	1253.72	663.7
A_24_P49267	8.24036	6.65876	6.89359	6.62175	6.35439
A_24_P493287	208.368	106.055	74.8639	129.992	110.397
A_24_P49597	16321.2	18720.6	15845.3	17850.7	14542.6
A_24_P49687	108695	145325	138739	124147	122933
A_24_P499215	216.307	118.84	321.406	215.329	226.099
A_24_P50157	56671.9	83841.2	77375	68637.6	63123.1
A_24_P504621	59.4155	61.1749	42.2275	45.2326	48.9731
A_24_P50554	38678.7	43022.2	34242.4	37131.7	43287.5
A_24_P518369	108.925	118.544	79.7652	87.5331	89.5925
A_24_P547010	76097.5	97013.7	66700.3	68906.8	81578.9
A_24_P58187	829.01	495.808	625.041	856.056	615.449
A_24_P58242	1436.06	1529.45	1575.08	2132.41	612.631
A_24_P58647	2461.71	3212.03	2083.64	2151.1	2891.44
A_24_P58727	43275.5	30841.1	45142	47368.8	42804
A_24_P58894	1663.68	1525.54	2465.28	2111.62	1048.88
A_24_P59247	9200.91	9182.35	7387.03	8576.21	9380.94
A_24_P603890	20795.9	13501.2	14305.2	16500.6	15711.1
A_24_P606663	16448.3	22741.6	16594.8	18341	13058.9
A_24_P636974	36.0549	58.5009	39.3705	48.6839	36.0919
A_24_P647682	1236.82	810.323	831.559	892.849	838.342
A_24_P662366	239.026	246.443	267.937	322.321	153.322
A_24_P66838	55.7122	48.131	62.8983	66.8623	36.4216
A_24_P67378	88.7636	98.1404	139.912	205.029	48.3334
A_24_P67408	5048.16	6719.38	3615.5	4066.08	4424.59
A_24_P67552	1562.86	2052.06	2321.46	1923.01	1281.38
A_24_P67681	4475.19	2586.55	2986.68	3453.62	3143.83
A_24_P67748	449.358	455.531	288.547	360.149	430.543
A_24_P682579	7.76647	7.21848	9.32017	51.4706	6.35622
A_24_P692426	7.04895	7.04884	7.30304	8.54787	7.0845
A_24_P704878	15.3965	20.3127	7.19148	9.2063	8.66675
A_24_P710999	5.75942	6.18647	5.62862	5.57792	8.66067
A_24_P717262	6.41606	81.2216	6.62012	6.58938	6.28974
A_24_P723735	11.2516	15.5798	12.7193	31.5167	7.61732
A_24_P739582	89.4752	60.4021	102.424	109.082	51.7449
A_24_P752208	197.6	102.009	164.422	200.904	106.705
A_24_P75718	452.215	466.211	445.339	463.235	396.637
A_24_P758256	10.6527	15.3175	12.0462	9.17968	8.18656
A_24_P76078	4467.64	5554.62	3927.27	4933.03	4160.9
A_24_P76358	11380.7	16993.8	10376.6	10999.8	10356.9
A_24_P767901	16.0658	13.8036	31.6746	36.9298	5.96755
A_24_P7750	1691.05	2256.03	627.659	1051.1	2963.32
A_24_P786713	35.7982	23.7284	31.8839	39.7761	12.4611
A_24_P7934	67345.1	41678.3	48525.7	56202.8	52302
A_24_P818268	179.815	116.759	167.562	172.622	201.672
A_24_P84021	137.113	150.958	119.21	115.083	154.507
A_24_P84048	35525.5	35608.7	30219.8	32938.7	43456.6
A_24_P84401	30.115	30.6262	60.972	60.8638	31.036
A_24_P84508	83950	78187.4	76130.8	86636.7	85243.3
A_24_P84608	204.835	163.394	197.841	168.637	224.398
A_24_P84808	37095.6	43792.4	30657.9	34973.6	35363.6
A_24_P84873	2449.56	1965.85	2138.87	2287.77	2158.8
A_24_P84970	6187.91	7241.27	3617.34	5492.9	7557.8
A_24_P878388	33087.7	41455.6	36469.1	33720.4	27949.9
A_24_P887857	20.5144	15.3469	16.692	30.9765	19.2586
A_24_P912041	12.2689	13.6697	9.59457	11.7796	5.56544
A_24_P917686	30.1155	12.3354	8.49146	8.02208	10.3784
A_24_P917759	7.39592	8.01481	7.13308	7.00404	7.30524
A_24_P92163	188.029	196.178	77.8593	128.145	167.994
A_24_P92267	170.623	126.082	198.128	224.064	78.9157
A_24_P928604	48816.7	49339.4	41908.8	47573.6	54273.8
A_24_P93452	9597.5	11631.1	10105.9	12428.8	4924.44
A_24_P935506	7.49	7.33729	6.874	6.88517	7.6662
A_24_P940477	6.17378	6.11967	6.33707	6.79952	6.11057
A_32_P10100	26974.7	15415.6	20700.4	28597.1	22679.1
A_32_P101844	203.739	273.725	168.498	171.873	225.906
A_32_P101860	262.029	245.78	335.129	406.323	286.97
A_32_P102252	4808.74	4816.36	3784.13	4106.39	4581.66
A_32_P113154	49694.3	68273	49088.4	48678.5	51253.9
A_32_P125549	72697.6	86926.1	65824.7	69600	62031.3
A_32_P148476	820.344	392.904	518.753	653.528	559.226
A_32_P152696	17379.3	7947.42	11502.3	18845.2	11540.4
A_32_P153979	5.87825	5.93764	7.39027	5.68765	5.78852
A_32_P15706	133.831	109.131	138.091	147.341	136.86
A_32_P157213	73.0106	15.6476	32.3148	82.5045	82.1708
A_32_P18493	24457.7	28342.7	19162.4	21721.6	28375.9
A_32_P185628	13.7279	11.3293	16.9577	10.8352	19.1666
A_32_P212802	99.5038	120.038	62.8997	80.3011	74.1155
A_32_P31992	2202.24	2522.81	2155.39	2113.91	2605.55
A_32_P48615	36.4267	95.1146	30.149	30.5216	39.6715
A_32_P53558	373.034	650.967	480.18	476.304	389.644
A_32_P79115	144.566	125.311	149.534	169.549	132.399
A_32_P88905	615.532	376.907	511.443	721.389	702.031
A_32_P918263	870.942	878.013	618.066	748.26	709.321
A_33_P3209055	20.5532	16.2549	16.3664	16.0502	25.2211
A_33_P3209135	6.58256	45.503	125.693	9.55006	7.62389
A_33_P3209182	5.2973	6.07536	5.30718	5.28716	9.88073
A_33_P3209185	8.16398	5.96674	7.23834	6.01441	8.74088
A_33_P3209209	6.2037	6.16235	6.34812	6.28996	6.13831
A_33_P3209566	11.2999	5.76594	5.91727	10.3383	5.74493
A_33_P3209696	9.22593	12.1869	7.44165	8.75104	9.28499
A_33_P3209703	24.1101	20.2721	11.3208	11.6028	13.1252
A_33_P3209756	11.3191	5.56758	5.50516	5.58406	10.1393
A_33_P3210069	112.604	114.449	115.468	111.145	109.359
A_33_P3210561	5254.25	8584.13	2147.04	3292.51	6841.31
A_33_P3210605	9.13488	8.31896	9.22373	6.84618	6.6014
A_33_P3210702	27477.7	32633.7	24154.6	25690.7	30003.5
A_33_P3210857	8.24132	7.56956	7.216	8.51287	7.1462
A_33_P3210969	47.7653	27.7804	33.8013	59.7083	22.6928
A_33_P3210975	53.8231	27.2061	71.8846	76.0942	15.4178
A_33_P3211018	7.70428	5.87076	9.68222	5.85861	5.94231
A_33_P3211098	5.32725	5.48004	10.1025	8.85655	8.70077
A_33_P3211223	7.20082	12.4574	7.49561	14.9308	7.16509
A_33_P3211834	183.933	409.554	176.207	205.597	121.974
A_33_P3211854	6.50007	6.51276	6.75097	6.69823	163.912
A_33_P3212052	11.7348	7.14858	9.546	8.23075	7.94802
A_33_P3212316	32.3167	39.453	43.9479	37.3341	40.6384
A_33_P3212360	5.25167	5.24219	10.0524	5.24828	5.24027
A_33_P3212570	35.8364	52.756	111.264	51.7636	15.5267
A_33_P3212700	18.9448	47.581	7.88441	9.51252	8.92271
A_33_P3212704	172.047	112.535	145.523	171.067	133.882
A_33_P3212839	1749.71	2290.78	12284.9	7278.82	2184.82
A_33_P3212930	7.8492	10.5152	7.15367	6.35117	7.67069
A_33_P3213134	1533.89	1715.09	1539.81	1662.83	1293.84
A_33_P3213311	9.8417	7.73759	7.7	7.60863	7.01449
A_33_P3213518	7.33062	7.44099	7.52564	8.2413	8.8461
A_33_P3213526	7.04853	7.23549	7.35524	7.57932	6.90032
A_33_P3213561	974.718	241.623	1013.31	1152.43	756.479
A_33_P3213712	41.955	31.6718	75.3644	93.347	71.3645
A_33_P3213992	55.8851	5.71032	10.9423	10.2515	9.53348
A_33_P3214047	7.24305	7.2219	7.09445	7.5229	7.36867
A_33_P3214076	9.15997	7.35554	7.28717	7.41816	7.53634
A_33_P3214179	75.7561	121.715	67.6291	63.2943	86.8404
A_33_P3214284	23.1349	9.97605	16.9743	17.4807	16.1522
A_33_P3214404	8.33839	7.24285	9.85248	10.5313	7.15226
A_33_P3214570	14.9019	10.9799	9.74615	7.96826	8.89564
A_33_P3214750	9.1632	7.00706	10.9589	8.69294	9.35882
A_33_P3214782	7.53166	6.30493	8.95194	9.01339	12.834
A_33_P3215166	6.24263	7.90447	7.21696	6.09713	6.26129
A_33_P3215232	10.3095	12.5382	13.6001	11.7932	8.99875
A_33_P3215383	93.1236	76.5053	69.5722	89.1911	90.1119
A_33_P3215452	130.731	48.3062	119.099	139.771	138.747
A_33_P3215527	7.51717	6.2795	8.33337	6.80754	10.3687
A_33_P3215565	11.5249	16.447	12.8572	9.0599	17.9626
A_33_P3215611	68.6569	39.405	26.0437	37.4068	45.1371
A_33_P3215729	6.96809	9.09696	6.69908	6.82663	6.69192
A_33_P3216053	110.001	54.8249	134.741	82.1521	135.828
A_33_P3216192	1096.78	1231.02	1392.53	1623.99	231.445
A_33_P3216200	8.48437	6.04185	6.90284	11.5641	6.86835
A_33_P3216267	63.4353	52.7072	57.5905	79.4963	49.6943
A_33_P3216487	104.345	126.742	98.4524	99.9846	116.391
A_33_P3216621	16.3833	29.8774	24.0861	26.9232	20.6027
A_33_P3216635	23.347	21.849	20.9718	15.1825	19.5944
A_33_P3216718	6.50884	6.29849	7.47626	6.11903	7.24542
A_33_P3217168	6.05371	7.28929	6.55251	6.05163	6.10815
A_33_P3217491	76.1292	75.2681	47.6126	56.8236	79.0978
A_33_P3217507	10.8577	6.72373	7.00296	6.99222	7.09198
A_33_P3217867	6.2184	6.20813	6.25519	6.05636	6.25248
A_33_P3217870	5.87351	31.3593	5.72619	6.57935	5.72349
A_33_P3218013	19.2978	10.2504	16.3658	15.1977	17.1988
A_33_P3218118	115.66	120.31	135.091	125.519	118.708
A_33_P3218309	12.2976	9.546	7.61571	6.99958	10.9356
A_33_P3218491	11.0926	17.9754	8.32299	6.97086	6.49941
A_33_P3218531	11.9297	9.72182	6.23671	7.55653	103.952
A_33_P3218564	14118.6	18728.9	22880.6	19657.3	17203.1
A_33_P3218741	16101.7	21545.4	18298.9	17135.1	13726.3
A_33_P3218910	7.52505	7.26474	6.87531	6.82761	7.54055
A_33_P3219105	5595.01	6185.37	6986.41	6620.6	5048.04
A_33_P3219138	14.6703	17.7043	13.7756	7.08924	14.2132
A_33_P3219210	8.56783	8.01022	7.13982	7.58893	8.08242
A_33_P3219286	155.638	69.9659	46.3886	43.8796	44.7274
A_33_P3219454	6093.21	7949.97	6677.54	6395.35	5748.05
A_33_P3219505	12.0387	16.5429	7.06817	12.7433	13.702
A_33_P3220395	8.31014	7.96437	7.19615	7.24303	15.9961
A_33_P3220406	8.30331	8.44054	6.26781	29.7374	10.0003
A_33_P3220678	8.74813	7.58574	8.00049	14.08	6.51433
A_33_P3220748	7.02173	7.35986	6.80122	7.20988	7.04957
A_33_P3220780	18.5345	5.58147	15.9203	38.4205	5.64732
A_33_P3220847	6.78616	6.71035	6.47636	14.6803	6.7969
A_33_P3220853	22.679	26.7022	27.8264	83.892	16.9687
A_33_P3220979	7.16666	6.93443	6.57536	6.46921	8.15819
A_33_P3220994	19.9057	28.7748	10.5549	15.7026	11.1682
A_33_P3221040	9.27834	10.3823	8.41813	8.52606	10.2567
A_33_P3221055	67.4831	111.472	74.1723	80.2632	47.6328
A_33_P3221059	5.94772	5.98299	5.9346	5.9469	6.03829
A_33_P3221318	9.69332	8.279	8.2866	7.00329	10.6778
A_33_P3221384	29.5438	32.9287	41.7486	27.4822	23.9477
A_33_P3221648	17.6909	7.83307	7.22722	7.40126	7.63659
A_33_P3221708	6130.63	4496.04	5651.26	6013.56	6002.76
A_33_P3221793	100.732	60.2718	77.7531	95.3462	83.1334
A_33_P3221888	8.36453	5.36284	5.31051	7.85734	5.77242
A_33_P3221978	7.0568	11.5467	15.4148	7.24137	9.19293
A_33_P3221980	2386.63	2628.96	998.524	1604.87	4127.09
A_33_P3222243	259.991	233.102	383.925	301.274	270.806
A_33_P3222524	14.0304	21.1342	8.4984	9.51701	8.81865
A_33_P3222529	5.91122	5.88111	6.47189	5.80239	5.91015
A_33_P3222598	14.744	9.55017	11.5536	26.0887	6.66344
A_33_P3222600	96.7075	32.2855	81.9646	119.706	94.4369
A_33_P3222664	934.771	1396.04	902.796	1223.09	1148.47
A_33_P3223059	5.56353	5.61783	5.59507	8.94909	5.59509
A_33_P3223111	125.041	186.042	97.3994	108.76	90.7884
A_33_P3223142	8.68463	15.2108	7.13163	12.7334	11.4103
A_33_P3223663	6.07389	12.4205	9.05126	6.98348	6.92687
A_33_P3223860	7.53777	19.9544	27.8401	8.03348	10.4148
A_33_P3223869	9456.6	6108.37	7305.53	8816.83	9117.91
A_33_P3224050	6.81935	6.75952	7.09953	7.26327	13.9247
A_33_P3224181	7.45567	17.8379	7.51455	7.44527	7.09484
A_33_P3224281	13.0952	5.94898	6.06514	5.93931	5.84806
A_33_P3224285	9.96425	9.68793	11.2608	10.5857	11.5855
A_33_P3224338	6.58182	6.47717	9.19135	6.71769	6.45177
A_33_P3224800	7.26015	11.6954	7.77694	7.56238	10.4808
A_33_P3224916	6.40109	9.1177	13.3123	12.0472	6.80733
A_33_P3224971	1913.85	3446.58	2331.45	2448.88	1058.13
A_33_P3225011	32.7726	17.8205	27.3931	30.3124	18.7131
A_33_P3225552	41.264	53.2878	36.0713	49.4061	46.7474
A_33_P3225572	3234.36	4406.51	3260.82	3491.8	3123.23
A_33_P3225983	325.181	541.543	653.912	348.099	172.601
A_33_P3226070	84.0596	94.5723	64.4888	74.5843	85.4853
A_33_P3226105	59.1866	52.7998	52.5516	58.2178	56.625
A_33_P3226228	45.1088	42.6401	27.9397	40.1829	65.5323
A_33_P3226460	10.5095	7.34389	8.80205	9.04432	7.79638
A_33_P3226492	74.5701	64.4687	53.4224	94.0621	101.472
A_33_P3226565	33.042	35.7116	28.8317	39.5628	29.6576
A_33_P3226675	6.88424	9.4081	6.67972	8.97763	6.29951
A_33_P3226680	9.63851	5.98898	6.14036	8.87622	10.9318
A_33_P3226780	6.24054	6.24338	6.41276	6.49388	6.15052
A_33_P3226788	124.8	129.53	106.096	122.913	74.7798
A_33_P3226800	13.0955	10.007	8.80735	9.65845	12.9226
A_33_P3227010	12.1075	20.1357	31.6349	20.8877	13.958
A_33_P3227212	25.6209	14.594	9.1707	14.2967	10.5943
A_33_P3227225	41.5455	7.80178	19.3202	15.2033	9.82766
A_33_P3227260	6.41652	7.61343	5.32717	7.13259	6.22478
A_33_P3227556	650.455	346.29	1686.99	1257.08	420.969
A_33_P3227661	8.4432	15.4852	19.4259	7.16693	8.30035
A_33_P3227703	128.57	128.831	105.653	92.9617	117.929
A_33_P3227761	6.7694	6.36771	6.61529	6.56865	6.403
A_33_P3228212	18.404	7.37295	7.50244	9.23409	7.29343
A_33_P3228402	23.2355	17.4999	11.1189	26.1913	10.9405
A_33_P3228499	15.7011	36.0362	12.3742	7.52532	18.8772
A_33_P3228533	7.34944	7.37869	8.33585	8.94265	7.50741
A_33_P3228543	12.1109	7.22828	7.15159	8.95871	7.3901
A_33_P3228603	7.46109	7.51953	7.97806	7.13532	7.50814
A_33_P3228677	7.18264	9.40906	6.93978	6.88203	7.14315
A_33_P3228868	10.6924	18.4416	10.5479	8.97911	7.89873
A_33_P3229022	4129.63	3880.3	6185.04	5695.57	4828.32
A_33_P3229037	7.74886	18.7154	7.15721	7.04785	7.2781
A_33_P3229390	345.541	444.532	374.33	381.432	328.034
A_33_P3229527	179.828	189.551	182.295	174.746	167.812
A_33_P3229577	29.5074	25.7505	21.8673	27.0096	23.5595
A_33_P3229587	72.6402	54.845	66.6512	88.747	140.159
A_33_P3229754	28.7718	5.44896	5.47265	5.42911	5.47963
A_33_P3229760	10.0828	7.45626	8.38647	11.1065	7.50654
A_33_P3229958	38.4353	8.05108	7.27219	7.25413	7.2238
A_33_P3230073	9100.29	14665.1	7630.75	8304.34	7891.09
A_33_P3230409	12.9813	10.6964	8.06302	8.20325	7.13155
A_33_P3230578	5.52337	7.0513	6.35946	6.81876	8.56937
A_33_P3230588	28.9752	8.77218	9.86696	8.31196	42.1778
A_33_P3230676	37.8901	22.9913	17.5298	16.3703	13.2742
A_33_P3231005	15881.4	27932.4	17536.8	17147.2	11016.7
A_33_P3231242	8971.12	7126.14	6546	8092.33	8586.17
A_33_P3231247	68.981	52.5535	30.2405	57.1852	59.6845
A_33_P3231319	6.60536	13.1205	7.10448	15.7224	8.15014
A_33_P3231562	10.758	6.48059	7.91835	6.34946	8.12819
A_33_P3231677	189.821	284.091	170.759	194.383	210.392
A_33_P3231761	7.42229	16.4672	17.6015	8.64387	11.6945
A_33_P3232066	53.2749	85.7996	36.6326	50.782	27.5513
A_33_P3232214	8.37776	8.11838	7.20414	7.28314	7.90751
A_33_P3232544	1193.46	887.156	945.606	977.193	999.017
A_33_P3232637	11.7673	6.40272	6.198	6.33059	6.61678
A_33_P3232643	10.4325	7.83439	8.67785	7.24237	8.00956
A_33_P3232644	10.1306	11.2022	33.8133	19.7137	6.37089
A_33_P3232682	86.5142	133.129	135.414	112.386	100.516
A_33_P3232742	8.52954	18.3363	10.8819	14.9788	10.9505
A_33_P3233000	76.0035	98.5548	54.5726	70.6983	41.6096
A_33_P3233030	3369.49	4185.44	3793.14	3938.65	2824.56
A_33_P3233085	6.71325	6.5404	7.25054	6.31085	6.78317
A_33_P3233100	13.6243	6.78502	10.4162	12.8758	7.43896
A_33_P3233229	7.23135	10.2093	7.50797	8.05627	7.0425
A_33_P3233437	14.4511	9.5215	5.9064	7.87317	12.3942
A_33_P3233546	6.7691	6.71767	6.81522	6.41356	6.869
A_33_P3233731	22.518	15.5687	18.0995	18.4227	13.526
A_33_P3233819	11.1687	34.2049	18.4877	10.6032	9.65034
A_33_P3233953	1685.02	2169.37	2267.14	2087.87	1539.99
A_33_P3234088	15.454	14.1076	13.5199	16.8197	9.19404
A_33_P3234108	6.86389	6.82675	7.14768	7.07721	6.81253
A_33_P3234377	3386.21	4581.85	3406.04	3657.44	2303.73
A_33_P3234402	8.03185	7.49736	6.94652	7.81931	7.7408
A_33_P3234442	6.44082	6.51299	7.09947	7.13261	6.47541
A_33_P3234540	3353.44	5967.31	3251.75	3182.07	2853.33
A_33_P3234555	7.01317	6.98659	7.54252	7.44473	6.8608
A_33_P3234641	88087	114265	85514.8	101334	103048
A_33_P3234746	5.30464	5.43772	5.30748	9.78832	17.3434
A_33_P3234814	5.48139	5.35508	5.35399	5.35829	5.34524
A_33_P3235162	7.76648	7.79535	7.67904	7.73548	6.19196
A_33_P3235184	1102.85	1611.18	1414.33	1549.69	686.754
A_33_P3235360	45.3588	36.9362	49.7876	46.1639	43.607
A_33_P3235491	83.4018	74.6683	64.7644	80.2679	61.5902
A_33_P3235521	51.7124	68.7741	81.7091	68.7248	45.9522
A_33_P3235831	318.287	232.533	434.655	505.699	161.887
A_33_P3235905	6.89495	6.85818	7.00368	7.33147	6.79492
A_33_P3236117	71.6922	71.9835	194.142	171.273	82.7462
A_33_P3236516	15.594	6.28575	36.6607	7.15905	8.07728
A_33_P3236778	18.5409	11.6225	25.3914	34.7462	22.0335
A_33_P3237344	21.7048	23.9505	16.7264	21.1096	51.1726
A_33_P3237605	15.007	15.3149	10.2565	13.8859	10.8462
A_33_P3237719	56.3307	51.9739	50.1453	60.0152	80.9452
A_33_P3237819	9.18946	5.69891	6.78836	12.8089	6.07264
A_33_P3237835	15.2844	9.56282	9.99259	8.39099	8.2344
A_33_P3237905	6.33431	9.05479	6.00476	6.05422	6.3737
A_33_P3238325	22.6694	26.5683	42.3181	16.1709	28.0491
A_33_P3238402	85.0142	70.7997	120.737	67.0713	108.062
A_33_P3238461	78944.3	93356.8	72475.2	78219.5	89800.7
A_33_P3238611	8.64107	5.56317	6.28429	5.54428	5.54388
A_33_P3238773	14.7002	16.5067	29.7214	12.842	7.7117
A_33_P3238802	6.17874	6.06603	6.03104	6.01274	6.68543
A_33_P3238820	11.1206	5.63276	5.95786	53.6213	14.3174
A_33_P3238944	39.0292	34.1295	39.0511	36.2042	40.4463
A_33_P3239102	1303.82	1707.39	1240.89	1409.56	1249.96
A_33_P3239184	8724.82	10426	7987	7838.33	7458.27
A_33_P3239195	2192.24	1922.02	1901.5	2588.91	2265.07
A_33_P3239414	39852.9	29413.6	43852.6	44623.1	36448.8
A_33_P3239659	5.88354	17.8703	15.6078	7.06104	10.6869
A_33_P3239714	9.86251	24.6117	16.1904	7.32955	43.8317
A_33_P3239724	6.18994	6.19431	6.23609	11.2004	6.23508
A_33_P3239794	7.25092	7.59946	263.975	9.28188	7.37807
A_33_P3239936	17.9937	7.01374	6.80018	6.88147	7.2201
A_33_P3239989	38.8184	46.2575	19.5454	36.5597	28.6963
A_33_P3240078	214.397	235.237	183.176	207.885	198.175
A_33_P3240144	7.2886	18.9776	26.9759	23.661	17.9222
A_33_P3240158	11.2005	8.09344	6.6044	11.3453	6.13783
A_33_P3240234	6.45053	6.6512	12.1531	13.6801	6.27077
A_33_P3240295	21247.4	23845.6	10156.5	15967.1	30928.1
A_33_P3240340	1475.71	1596.39	1471.94	1549.96	1416.37
A_33_P3240652	10.1804	21.7645	33.0532	13.6058	15.1998
A_33_P3240966	47.0928	44.8587	40.8913	39.1831	34.5379
A_33_P3241043	200912	196954	170487	176975	222612
A_33_P3241046	16.5722	6.43032	6.08091	6.16106	22.1756
A_33_P3241184	342.2	128.647	296.552	319.371	356.372
A_33_P3241596	4117.6	8251.53	4604.53	4714.35	2170.64
A_33_P3242039	84.9386	107.811	86.5293	97.6039	67.1716
A_33_P3242231	1048.96	1401.05	1009.58	1151.24	694.919
A_33_P3242416	100.302	105.271	92.3689	104.972	94.2023
A_33_P3242688	6.05502	5.99812	6.34757	6.00214	6.04412
A_33_P3242753	10.0924	7.19024	7.36586	6.81889	6.79205
A_33_P3243163	23.6379	6.97931	7.33298	6.92433	7.09003
A_33_P3243343	11296.4	9480.13	9148.51	10618.5	9925.48
A_33_P3243494	7.04566	10.1935	7.97571	7.01118	7.67695
A_33_P3243600	12.5013	6.93656	14.7411	8.22856	40.4566
A_33_P3244157	5.34395	5.31859	5.31613	5.28564	8.52009
A_33_P3244269	34.4768	46.3892	27.0041	37.4799	26.4282
A_33_P3244361	597.89	825.155	717.509	706.954	582.536
A_33_P3244651	7.42693	8.7005	7.28528	7.15907	7.30512
A_33_P3244713	6.50038	7.74515	6.90127	6.15335	6.55199
A_33_P3244834	9.01309	22.271	9.44545	13.6076	21.0364
A_33_P3245021	6.71585	11.3788	7.42056	7.59127	10.2169
A_33_P3245110	7.99704	7.78773	8.02262	19.5387	7.74213
A_33_P3245126	6.83983	25.8619	16.8123	12.3463	16.2073
A_33_P3245131	6.01266	5.93113	6.02823	7.3036	34.7717
A_33_P3245133	86.0617	112.898	99.8381	97.4718	98.6538
A_33_P3245620	423.497	677.076	471.756	428.703	468.49
A_33_P3245623	18.1201	28.1776	14.0203	18.1823	10.99
A_33_P3245660	5.50186	5.51965	6.23929	5.42665	5.49771
A_33_P3245841	17.3649	12.1314	11.7079	13.8536	10.1915
A_33_P3245907	8.46336	47.2794	31.4099	6.4856	6.61181
A_33_P3246413	8.07284	11.3096	14.6695	9.83446	9.33213
A_33_P3246780	6.26286	6.73489	6.28965	6.25359	6.28508
A_33_P3246995	13995.7	18584.1	12970.7	14069.3	11281.7
A_33_P3247068	13.0228	9.86994	9.78645	9.39863	6.3263
A_33_P3247072	17.0573	10.8088	9.18226	11.6236	8.32412
A_33_P3247077	1707.33	2415.17	1925.88	1950.04	1494.61
A_33_P3247210	61.3444	82.8334	97.5383	59.529	72.6724
A_33_P3247252	15.8878	6.12345	7.97694	10.4922	8.56968
A_33_P3247799	7.6105	7.48667	7.27741	7.44767	9.51298
A_33_P3247919	62.7003	48.4388	49.6186	66.9822	86.9911
A_33_P3248028	7.72556	8.22671	6.17951	10.9868	9.34806
A_33_P3248077	8.58404	11.7747	6.19333	30.6382	6.03893
A_33_P3248222	6.40729	6.52164	6.72811	55.4727	6.9321
A_33_P3248580	751.833	648.744	636.791	679.659	387.83
A_33_P3248774	49.975	19.8707	19.6633	27.1296	35.5498
A_33_P3248939	14.9259	17.1666	12.3429	20.965	35.6169
A_33_P3248948	8.20219	7.07553	14.6006	16.7287	8.74421
A_33_P3248997	6.44892	11.2013	5.97224	5.92969	7.78833
A_33_P3249002	7912.3	4474.47	6379.03	8297.74	5958.93
A_33_P3249066	22.3668	22.8691	17.1884	18.1955	24.4324
A_33_P3249731	29.2124	30.9529	48.971	53.6335	39.5722
A_33_P3249837	30.4098	13.7972	6.77919	32.6997	7.58325
A_33_P3249897	7.20366	10.3161	7.95008	9.30857	7.03655
A_33_P3250263	8.94348	6.83899	76.3549	7.04658	6.69654
A_33_P3250273	7.54509	9.51794	6.88595	6.30824	6.57978
A_33_P3250323	26.179	26.4299	24.7547	28.551	23.6037
A_33_P3250669	19.495	11.3252	19.9721	21.0304	21.4207
A_33_P3250767	285.893	445.422	252.28	253.737	249.957
A_33_P3250974	7.15723	7.14777	7.49999	7.29174	9.26903
A_33_P3251209	11.4702	8.97278	7.35	8.34924	8.20639
A_33_P3251252	16.7961	37.6044	18.0402	16.3459	17.9151
A_33_P3251257	11.2836	5.62833	8.76157	5.70345	5.63065
A_33_P3251412	5.81721	7.14622	6.037	5.88553	7.82288
A_33_P3251470	152.129	147.426	180.033	197.836	144.166
A_33_P3251557	27.886	39.4623	19.8515	17.4394	18.4162
A_33_P3251598	29.9643	40.5128	17.1104	21.5786	31.0188
A_33_P3251663	7.49481	7.35113	6.87806	6.8951	10.1103
A_33_P3251868	6.86678	7.09702	9.7421	6.70756	6.43816
A_33_P3252134	348.617	464.737	363.367	374.038	340.054
A_33_P3252279	6.65271	7.18639	6.88646	8.6579	6.68658
A_33_P3252444	5.68447	5.91598	5.69257	5.72271	5.64393
A_33_P3252491	380.671	427.251	454.01	592.947	249.745
A_33_P3252594	164.065	257.01	123.149	112.845	152.009
A_33_P3253124	13.8978	8.63172	11.7089	12.986	14.7961
A_33_P3253139	10.2929	6.14465	8.07494	7.79144	8.69688
A_33_P3253179	6.07298	6.2105	9.89759	7.99041	8.9894
A_33_P3253209	7.67096	7.70172	9.13282	7.06173	7.5622
A_33_P3253420	6.33332	6.1536	8.09345	6.86877	6.6429
A_33_P3253605	7.27113	7.36881	7.27456	7.13992	7.20256
A_33_P3253812	393.119	525.688	236.926	286.359	445.993
A_33_P3253857	125.562	264.229	103.403	133.329	94.2815
A_33_P3253892	5.61216	5.56936	6.97916	5.53599	5.6037
A_33_P3253902	9.90824	16.2967	18.8318	9.00459	18.8758
A_33_P3254267	6.52929	6.69874	10.1624	7.26165	6.47548
A_33_P3254580	9.52528	7.56749	7.316	7.20429	7.49501
A_33_P3254675	7.41507	7.49391	8.50346	7.19652	7.39166
A_33_P3254831	38.4438	29.1175	113.61	90.9672	26.2262
A_33_P3255046	1837.5	2242.32	1660.04	1312.7	1615.02
A_33_P3255051	7.17174	7.144	7.11683	7.54907	11.3223
A_33_P3255056	14.1692	12.1912	15.7426	13.2524	12.2023
A_33_P3255065	6.8211	6.77128	6.6581	6.71645	9.51263
A_33_P3255070	5.45754	5.46564	5.4862	5.47784	13.0358
A_33_P3255135	7.15947	7.12597	7.74246	7.40987	8.01601
A_33_P3255176	6.32629	6.23836	8.23025	11.5725	20.5412
A_33_P3255226	7.59995	6.96474	13.8539	8.93623	7.15172
A_33_P3255359	6.74368	7.41234	6.14273	6.27434	6.15031
A_33_P3255677	20.089	22.1834	14.2556	18.376	13.6644
A_33_P3255824	8.09304	8.49409	7.41876	29.272	46.6667
A_33_P3256083	6.85423	6.91566	8.12144	9.05347	6.60793
A_33_P3256293	7.58872	5.44607	8.32804	9.33779	5.44041
A_33_P3256355	70.9477	96.0907	93.1729	81.0272	62.0591
A_33_P3256480	173.476	72.9765	145.115	171.667	125.44
A_33_P3256565	27.4679	29.8792	24.2269	34.3155	38.777
A_33_P3256620	14.0595	13.8477	20.9862	16.8327	10.419
A_33_P3256655	5.55164	6.80685	5.57993	8.58591	5.47754
A_33_P3256883	6.70257	18.2391	11.8721	14.3856	9.33623
A_33_P3256888	40.3686	29.5646	41.5619	46.166	35.6135
A_33_P3257050	40.1035	24.4735	30.2707	61.9767	34.0276
A_33_P3257479	28.8965	36.5927	31.0694	41.6546	30.2188
A_33_P3257627	49.5422	44.0058	96.8356	40.1952	58.9046
A_33_P3257755	664.939	718.656	703.699	713.575	545.769
A_33_P3257944	5170.15	3421.01	5987.13	6519.74	3281.32
A_33_P3258324	213.235	265.163	221.137	214.028	189.301
A_33_P3258417	94.4018	137.609	105.022	115.639	90.2117
A_33_P3258561	6.06934	5.96467	7.67589	5.7907	6.17981
A_33_P3258846	313.246	376.417	315.729	327.978	214.288
A_33_P3259239	6.21834	6.08607	6.68798	8.60617	12.5629
A_33_P3259303	26.5841	7.14463	7.22727	7.54828	7.27051
A_33_P3259560	35.48	28.8292	42.3345	34.137	26.5239
A_33_P3259954	6.01085	6.49376	6.14113	6.0932	5.92721
A_33_P3260021	194.585	155.244	183.986	172.791	176.56
A_33_P3260322	164.926	216.83	126.06	194.693	145.336
A_33_P3260455	296.362	111.384	152.745	280.835	247.327
A_33_P3260509	6.62842	7.16808	11.8338	8.28994	7.76696
A_33_P3260868	8.23379	7.95237	9.48518	7.50947	7.80835
A_33_P3261024	7.61042	8.24261	7.64171	9.69135	7.4686
A_33_P3261097	44.1944	42.2888	30.1161	43.8785	52.452
A_33_P3261308	5.26237	5.27215	5.27498	8.27226	7.55999
A_33_P3261428	6.62759	7.42497	7.17929	6.75723	7.72844
A_33_P3261953	92.0332	33.2659	63.5534	56.9361	58.403
A_33_P3262022	7.05347	7.68937	9.52792	6.90907	7.08684
A_33_P3262074	7.95575	7.04095	6.9795	6.65857	7.099
A_33_P3262108	7.91162	7.31553	7.07147	7.1527	7.50136
A_33_P3262128	7.04827	7.06866	9.38545	7.36277	10.5009
A_33_P3262167	12.3017	9.26074	8.21128	8.44589	8.95301
A_33_P3262217	12.9785	29.455	10.9929	14.2683	9.27434
A_33_P3262327	161.573	164.7	160.537	178.314	134.309
A_33_P3262537	9.30902	11.4407	11.3577	6.52641	13.198
A_33_P3262600	5.927	6.16019	5.92377	5.96477	6.00541
A_33_P3263157	966.641	276.737	786.001	1010.13	616.436
A_33_P3263198	7.34282	7.40172	9.63567	8.30434	11.8899
A_33_P3263274	2444.15	3335.72	2636.04	2527.27	2288.2
A_33_P3263293	7.48812	7.27511	9.69381	6.90799	7.46441
A_33_P3263512	4102.73	5986.69	4867.05	4344.59	3972.8
A_33_P3263629	8.96594	6.88469	8.17037	7.17776	6.81646
A_33_P3263747	567.244	816.15	444.899	469.5	488.901
A_33_P3263989	1183.74	1051.7	1135.67	1250.19	1073.9
A_33_P3264013	17.6079	11.9068	16.1262	9.54139	25.606
A_33_P3264399	19.4673	15.8908	12.6505	12.6148	26.3285
A_33_P3264424	359.325	677.625	210.296	225.688	236.176
A_33_P3264524	7.28744	7.89889	19.3919	8.36563	7.16006
A_33_P3264533	5.70295	5.62022	24.0986	5.59982	5.68307
A_33_P3264746	2258.89	2494.09	2385.93	2237.46	2150.23
A_33_P3264940	5.92914	8.4622	6.12911	7.12356	6.02374
A_33_P3264955	2195.85	3194.2	1680.58	1833.1	2005.62
A_33_P3264960	8.42296	12.6632	11.3692	11.6582	8.07009
A_33_P3265205	10.3843	10.4359	22.0888	6.20121	21.3107
A_33_P3265249	7.37905	9.81432	20.6105	8.53426	6.71004
A_33_P3265254	6.68445	6.62595	6.94285	6.87004	6.59184
A_33_P3265260	6.9593	6.33275	7.13956	6.90516	6.30848
A_33_P3265264	8.44312	7.13314	7.84	7.66395	7.02102
A_33_P3265415	264.538	399.538	284.879	297.364	156.652
A_33_P3265624	12.1803	20.5851	19.5948	15.9654	7.43098
A_33_P3265866	177.15	348.057	119.826	138.287	156.091
A_33_P3265935	51.4956	58.5301	60.3143	51.5963	30.0708
A_33_P3265941	721.57	834.725	726.011	774.89	669.096
A_33_P3266022	25.8218	20.5367	20.4701	27.5911	22.2016
A_33_P3266091	11.6574	5.68215	14.1572	10.5917	7.5276
A_33_P3266195	23.3072	21.5945	13.5828	20.051	20.0181
A_33_P3266609	27.2781	28.444	30.0743	18.9266	33.9853
A_33_P3266614	458.212	474.137	480.756	470.746	378.009
A_33_P3266889	39.8214	29.7675	20.8639	22.8092	13.9017
A_33_P3266990	21.9899	5.26706	6.04602	5.26858	10.6427
A_33_P3267150	56.4291	31.5276	202.604	35.6904	31.4216
A_33_P3268167	1686.87	2174.17	1632.36	1631.92	1257.8
A_33_P3268219	12.9434	6.55988	6.4667	7.82613	11.0743
A_33_P3268294	8.46152	5.80197	5.72619	8.88829	5.76985
A_33_P3268318	83.4407	37.5068	71.8024	76.4113	74.9901
A_33_P3268395	8.49137	18.9126	7.75564	8.98547	8.01399
A_33_P3268408	420.124	300.591	281.127	368.255	478.502
A_33_P3269049	17.945	22.206	15.5907	24.4304	14.8571
A_33_P3269380	170.844	194.141	190.63	212.53	154.1
A_33_P3269528	31.7439	12.563	27.7131	43.1702	23.5573
A_33_P3270147	23.8248	31.2488	34.1438	32.1118	23.4443
A_33_P3270354	7.88916	9.6043	7.9304	6.91573	6.39236
A_33_P3270417	7.87345	9.69047	13.1171	7.82725	9.00368
A_33_P3270474	5.88407	5.88111	5.92648	6.22609	11.0798
A_33_P3270593	158.808	79.5767	118.398	156.798	151.59
A_33_P3270639	35.2895	43.7362	26.8002	35.7959	34.447
A_33_P3270966	48829.5	59317.3	50128.5	53059.1	49385.2
A_33_P3271038	6.72639	7.05469	5.80689	6.87575	7.90341
A_33_P3271126	2588.04	2873.66	2379.3	2292.62	2678.6
A_33_P3271187	31.4188	34.2971	37.6857	36.1205	40.347
A_33_P3271885	29.2739	22.9279	23.0473	36.4501	26.7697
A_33_P3272437	15.803	21.2914	7.50584	8.57672	7.00008
A_33_P3272456	15.2224	29.7048	7.19981	7.36924	8.98059
A_33_P3272513	20.4665	16.4245	15.9836	17.5337	9.26563
A_33_P3272520	6.35731	9.15484	7.74216	6.69236	6.41292
A_33_P3272952	5.62812	5.45938	6.70334	9.54066	10.7365
A_33_P3273399	378.932	595.061	298.923	310.361	364.979
A_33_P3273732	165.704	165.97	127.75	163.999	194.965
A_33_P3273752	8.08658	9.42426	8.95171	7.11557	7.91434
A_33_P3273802	14.6971	15.565	5.98983	7.88867	7.04502
A_33_P3273911	7.81482	17.011	8.39752	12.284	10.7733
A_33_P3274001	32.8004	44.0144	36.7137	43.2914	28.0662
A_33_P3274006	5.43639	5.31253	7.90268	5.37501	5.3009
A_33_P3274080	61.1009	76.943	88.1397	80.5907	66.9557
A_33_P3274090	7.18054	11.241	12.4036	12.226	15.4095
A_33_P3274184	6.20665	8.18144	6.0882	6.00116	10.0243
A_33_P3274189	27.596	28.3858	35.6772	52.0142	26.5564
A_33_P3274209	7.23846	7.10366	7.71384	6.7343	11.2538
A_33_P3274372	11.87	8.25885	7.70231	7.06347	8.87891
A_33_P3274422	14.8641	11.944	12.0454	17.185	22.5961
A_33_P3274710	9.23773	18.3269	7.07403	10.3833	7.66398
A_33_P3274763	6.53731	16.9138	8.65624	6.472	10.0187
A_33_P3275065	7.0488	7.02128	6.90622	6.97639	7.25033
A_33_P3275163	76.7294	62.3809	54.4111	65.1917	58.8452
A_33_P3275415	75.3895	123.937	73.5203	78.5745	100.872
A_33_P3275651	11.2427	14.7819	10.9093	14.1842	10.4923
A_33_P3275674	11.5241	7.0654	6.65039	6.65352	6.68931
A_33_P3275826	100261	118945	104545	89715.2	94250
A_33_P3276062	8.726	10.2843	13.1631	8.52123	21.8449
A_33_P3276087	12.5421	9.12437	7.48053	11.2016	9.51929
A_33_P3276217	8.24381	7.79214	7.46663	8.21508	8.26677
A_33_P3276222	592.944	946.355	505.755	484.147	571.918
A_33_P3276381	6.60659	5.59284	5.68863	6.86661	6.02429
A_33_P3276604	7.39619	6.99852	15.9748	6.02677	12.7762
A_33_P3276758	34.3494	20.9084	30.1753	33.3496	27.7363
A_33_P3276808	7.36122	9.12452	8.96387	6.82727	15.1492
A_33_P3276927	308.091	231.936	210.311	240.583	281.391
A_33_P3277043	16.2844	7.88757	23.0294	20.8692	16.5227
A_33_P3277060	8.55993	8.44437	12.653	10.8605	7.24836
A_33_P3277323	32009.4	22696.8	31354.1	33350.8	29636.8
A_33_P3277679	9.31621	8.57144	8.17513	9.98566	10.9946
A_33_P3277758	36.0843	42.3391	40.9541	56.9916	46.5691
A_33_P3277805	3043.36	3534.87	2769.78	2497.2	3030.43
A_33_P3277808	9.89478	5.95922	14.3684	15.712	17.0691
A_33_P3277952	11.3339	7.02415	6.70086	6.67702	7.31935
A_33_P3277970	33.6191	24.4381	40.7044	31.5525	45.2015
A_33_P3278152	302.451	361.345	326.14	358.489	260.884
A_33_P3278159	252.643	381.508	365.078	332.193	281.635
A_33_P3278191	9.53906	11.1556	16.2707	15.9832	10.0931
A_33_P3278303	219.275	415.474	202.418	203.655	167.001
A_33_P3278501	8.94174	6.54886	7.29276	7.49934	6.70133
A_33_P3278684	26.7857	271.396	888.526	78.6653	50.4929
A_33_P3278896	41.9111	20.914	25.5797	37.7462	33.3154
A_33_P3279181	51.9612	90.6228	41.8116	63.1165	29.7282
A_33_P3279193	7.15622	7.12614	7.12234	7.10675	7.06097
A_33_P3279381	7.38233	9.56289	7.32959	7.18835	7.28553
A_33_P3279392	28.6083	7.29279	6.95615	8.55145	7.35352
A_33_P3279456	18134.3	27186.1	28178.5	24373.2	13934.9
A_33_P3279505	7.26702	7.64014	7.13917	6.78541	7.33585
A_33_P3279519	20.061	10.5649	13.2605	20.8105	6.22819
A_33_P3279526	350.236	307.883	220.949	217.92	392.334
A_33_P3279820	165.418	144.793	143.623	172.446	101.33
A_33_P3279984	12.0226	23.7668	10.2087	21.5366	9.85582
A_33_P3280325	6.82391	7.04192	8.74486	6.54586	6.42595
A_33_P3280355	29040	21388.1	30739.3	33842.9	22842.6
A_33_P3280412	7.62656	11.9499	6.843	10.0329	10.1209
A_33_P3280502	162.337	337.04	266.542	159.394	118.626
A_33_P3280549	2558.78	2062.49	2367.97	2524.33	2301.29
A_33_P3280709	46.4324	25.1749	21.8048	43.0481	23.9946
A_33_P3281176	17.5124	11.337	10.961	18.5911	15.3597
A_33_P3281224	5.54688	6.61352	6.78199	7.27691	5.58196
A_33_P3281303	6.63554	9.87749	7.30923	7.63991	6.62152
A_33_P3281373	6.85865	9.08877	7.58459	13.9301	15325.4
A_33_P3281478	36.2628	18.2679	50.8479	33.9767	34.2805
A_33_P3281563	35.504	91.4635	17.3613	22.2653	13.7985
A_33_P3281716	295.598	211.15	224.535	218.936	234.339
A_33_P3281765	23.3305	11.9773	35.5141	41.551	13.7916
A_33_P3281867	64.946	63.4051	49.5721	60.7074	81.9711
A_33_P3282000	14.5877	10.7997	12.9898	10.9944	8.71768
A_33_P3282213	6.55355	6.27584	7.09201	6.71551	6.20388
A_33_P3282261	46.1149	54.5371	53.2636	58.4362	38.6173
A_33_P3282624	6.08467	6.14191	12.6226	6.17037	6.14361
A_33_P3282649	13.5477	12.9897	10.7012	19.0921	16.9175
A_33_P3282988	56.3795	113.734	38.2286	78.7088	38.1982
A_33_P3283064	293.907	396.714	252.9	252.44	259.296
A_33_P3283117	8.06972	7.7377	6.13948	7.35522	42.0489
A_33_P3283167	7679.61	7960.5	5827.49	6273.28	7058.24
A_33_P3283206	9.2911	8.79338	10.4887	12.64	7.46959
A_33_P3283266	6.34962	6.34993	6.20292	6.25186	6.36719
A_33_P3283350	34.3321	52.738	75.4511	32.1314	25.5258
A_33_P3283490	11.7337	7.42658	6.98918	7.57447	7.52017
A_33_P3283535	6.84663	13.887	15.0036	15.8091	8.9613
A_33_P3283646	24.9271	280.017	18.2802	32.8361	180.751
A_33_P3283700	6.81794	14.6875	6.07617	6.05161	6.32446
A_33_P3283734	5.99545	7.31973	6.01909	6.05229	6.06352
A_33_P3283922	7.38109	7.38903	8.25397	10.2376	9.6057
A_33_P3283954	5.86934	6.08491	5.72267	5.66631	6.31847
A_33_P3284117	11.8288	9.04009	6.26054	11.6166	9.03603
A_33_P3284295	7.06362	7.64168	8.78105	7.99132	10.1763
A_33_P3284584	1908.91	949.439	1714.95	2246.68	969.925
A_33_P3285097	19.8681	42.1912	19.1782	23.0415	29.9015
A_33_P3285371	9.22456	18.5201	6.9765	7.03266	7.92624
A_33_P3285754	25.931	51.2104	36.7029	39.0703	35.8459
A_33_P3285769	18869	17793.8	15522.8	19429.9	21402.3
A_33_P3286101	6.16127	6.2394	6.21701	10.974	6.19848
A_33_P3286162	22.5428	33.1342	7.83112	17.5564	119.545
A_33_P3286312	7.77356	9.35756	17.4866	7.68043	7.36327
A_33_P3286357	11.1793	9.30407	12.6211	7.85828	8.46378
A_33_P3286481	2858.85	4639.83	2297.13	2716.05	3256.24
A_33_P3286499	11.8174	7.09317	7.35402	10.5011	7.08543
A_33_P3286699	6.41718	9.11469	7.86123	7.36664	6.35019
A_33_P3286709	16.8172	18.2388	17.843	21.9526	18.3471
A_33_P3286789	101.604	64.011	109.813	146.159	37.5302
A_33_P3286929	22.7215	47.823	144.436	20.0796	14.1972
A_33_P3286943	7.64427	13.7357	12.9838	7.06362	8.80323
A_33_P3287084	41.1297	28.1795	41.5566	52.3374	62.6338
A_33_P3287105	178.139	236.654	208.235	202.692	169.988
A_33_P3287238	8.20705	7.83772	9.85165	7.31338	8.00169
A_33_P3287258	25.4839	14.3055	16.1073	18.169	20.9458
A_33_P3287310	332.798	428.927	294.93	303.867	305.509
A_33_P3287314	203.433	269.993	152.977	170.236	185.514
A_33_P3287388	449.378	959.46	447.818	502.397	278.948
A_33_P3288079	13.3261	11.4387	46.1507	12.2724	9.87328
A_33_P3288275	7.41404	13.1155	6.84328	8.24365	8.13169
A_33_P3288434	5.94052	5.91612	6.03429	11.8208	5.8975
A_33_P3288814	8.1733	14.8214	15.5323	10.0196	9.47141
A_33_P3288919	6.39262	7.08587	6.49505	6.48196	6.40736
A_33_P3289093	6.85423	5.72204	5.86965	7.06072	5.72253
A_33_P3289144	1308.47	1405.46	957.978	1175.93	1319.34
A_33_P3289391	499.861	517.207	373.259	490.732	433.844
A_33_P3289466	38.6012	58.3964	39.0185	38.8336	40.6803
A_33_P3289501	6.52117	9.28014	5.68266	5.6335	5.64879
A_33_P3289976	32821.9	36308.5	31525.2	27897.9	31358.4
A_33_P3290149	7.15447	15.1868	17.6942	9.46377	7.27576
A_33_P3290610	5.51292	5.50916	5.45129	5.41156	10.6925
A_33_P3291160	102.056	138.359	89.1039	91.9792	88.6831
A_33_P3291329	377.289	358.788	647.433	398.832	236.307
A_33_P3291600	5.93499	5.87295	5.98293	8.27536	15.5186
A_33_P3291662	7.61341	12.4907	6.35903	8.52803	11.618
A_33_P3291772	20.2043	38.4203	18.4064	20.6468	16.7352
A_33_P3291836	7.1454	7.0781	45.9807	7.49308	6.9757
A_33_P3292126	319.041	385.369	355.572	431.833	242.14
A_33_P3292138	5.63933	5.69489	6.26869	5.67463	5.66111
A_33_P3292158	7.64952	7.18039	7.06929	6.96883	7.08284
A_33_P3292208	20.2924	6.29407	6.12762	7.08323	6.3624
A_33_P3292218	2199.52	3705.72	1550.87	1775.98	2604.27
A_33_P3292241	74.2839	69.7503	75.189	97.4525	90.2279
A_33_P3292602	2811.08	2166.25	2453.82	2492.37	3292.42
A_33_P3292994	19.8543	35.5683	18.7759	11.9943	9.54871
A_33_P3293138	10.8592	10.3339	30.8853	11.5504	7.70869
A_33_P3293265	27.293	42.4426	22.1797	21.1871	25.7769
A_33_P3293307	38.7756	29.0101	28.7895	36.0374	20.7592
A_33_P3293466	5.3966	6.26268	5.52239	5.42461	5.67693
A_33_P3293529	2890.18	4249.42	1641.5	2187.01	2222.1
A_33_P3293698	12.3016	6.34719	8.01004	9.19699	12.8364
A_33_P3293734	3924.62	3064.43	3948.52	3572.74	4082.8
A_33_P3294078	20.0179	28.4908	11.8293	10.3595	10.8314
A_33_P3294089	18.9928	42.792	62.1579	11.4879	9.76423
A_33_P3294103	12.8107	9.02892	9.75084	7.5032	12.2353
A_33_P3294314	31.1518	16.269	12.3752	25.2198	21.2292
A_33_P3294415	30.8794	19.127	20.0964	23.5637	28.249
A_33_P3294440	6.54776	6.06445	49.7727	5.86307	5.72931
A_33_P3294669	401.956	377.675	347.797	478.987	437.589
A_33_P3295071	9.38735	9.38334	7.837	7.45984	7.04635
A_33_P3295077	45.188	40.2973	59.4047	55.9387	111.71
A_33_P3295623	6.69535	17.6582	6.87881	6.90425	6.71624
A_33_P3295705	31.8267	15.2668	19.796	29.6081	18.1193
A_33_P3295814	282.631	228.857	260.827	345.153	251.85
A_33_P3295932	94.3558	93.0254	48.1538	113.427	41.1043
A_33_P3295985	8.02309	7.01201	6.68682	8.33959	7.37146
A_33_P3296099	23.3212	25.9762	22.5685	20.4652	14.226
A_33_P3296313	10.4954	6.19877	6.46335	6.29901	29.4441
A_33_P3296348	5.60945	5.54011	6.50584	5.69681	5.58769
A_33_P3296442	1082.33	1036.74	909.925	967.513	1076.94
A_33_P3296696	6.13582	16.3364	5.49608	5.44413	8.2586
A_33_P3296721	6.7015	11.7896	8.67769	12.7677	6.67082
A_33_P3296769	36.9315	26.6567	19.8352	31.0654	21.3746
A_33_P3297150	9.69398	14.2303	7.61963	6.54618	50.9743
A_33_P3297160	6.12174	9.36208	11.8015	33.5672	6.34847
A_33_P3297280	6.20063	10.7678	10.1249	7.69094	18.068
A_33_P3297297	6.74105	6.79382	6.4698	6.59468	6.73783
A_33_P3297310	5.34307	5.35104	7.14468	5.36049	5.33645
A_33_P3297452	42.4981	46.0627	41.1089	46.2685	40.621
A_33_P3297618	7.31562	10.7709	9.28136	7.13796	7.29943
A_33_P3297655	9.10625	7.52023	8.14089	7.30729	7.60795
A_33_P3297808	6.38446	6.34827	6.63317	6.57266	7.18433
A_33_P3297823	6.45394	5.54367	5.50111	6.92031	7.8776
A_33_P3298099	114.26	75.6596	66.1177	84.4028	95.8684
A_33_P3298251	72.3484	108.951	66.4201	73.6931	106.191
A_33_P3298256	6.98822	242.13	10.7558	10.6056	6.80695
A_33_P3298267	26.0453	24.2221	29.5558	19.1959	16.788
A_33_P3298398	8.41387	8.21734	8.6594	6.78714	6.52031
A_33_P3298552	1266.7	1471.14	1202.66	1295.6	1041.91
A_33_P3298612	8.70446	10.3483	5.6968	7.72073	8.47275
A_33_P3298617	200.438	197.043	177.478	176.856	156.622
A_33_P3298771	28.6162	21.7755	27.2752	30.3845	21.2688
A_33_P3298935	7.17518	9.18596	9.41952	7.42206	7.27408
A_33_P3298955	5.7036	5.63979	6.78838	10.0689	5.70694
A_33_P3298975	6.22093	6.29206	6.40671	12.57	10.8651
A_33_P3298980	196.97	344.055	119.133	154.953	94.7259
A_33_P3299042	14.3015	16.2966	10.6716	20.5909	8.26873
A_33_P3299047	119.783	142.605	112.903	134.568	108.187
A_33_P3299125	5.33918	5.29107	5.28348	19.3891	11.4511
A_33_P3299130	35.9996	38.6498	53.1543	43.9621	79.3163
A_33_P3299349	5.24388	5.24175	5.25509	5.25127	13.6177
A_33_P3299376	5.54257	5.5175	5.62203	9.21877	6.30892
A_33_P3299436	162012	133219	145862	185750	189669
A_33_P3299750	5.75519	5.81913	5.76886	5.75119	9.2378
A_33_P3299972	6.66612	5.7639	5.73037	5.76124	5.81293
A_33_P3300022	5.73299	5.73963	5.73541	5.74017	5.77572
A_33_P3300032	6.59573	6.6762	6.69966	6.79188	8.49738
A_33_P3300117	69.1012	86.9457	39.5967	69.1447	73.0008
A_33_P3300179	97.4957	95.4255	55.9873	68.2899	61.8075
A_33_P3300591	6.05709	6.68199	6.16847	6.50886	5.99861
A_33_P3300877	98.1898	63.9152	80.4976	85.7158	77.124
A_33_P3301095	251.083	213.54	155.697	183.492	181.146
A_33_P3301097	7.47268	7.43057	8.04805	6.81939	6.01053
A_33_P3301124	14.7295	7.73455	9.22145	9.26223	8.41807
A_33_P3301129	8.33597	11.1246	9.62138	10.3028	7.7682
A_33_P3301297	28.1169	25.9371	43.1716	36.4284	9.17056
A_33_P3301445	624.225	463.185	611.994	672.029	598.229
A_33_P3301876	98.4001	270.391	73.8387	98.773	130.749
A_33_P3301980	8.67427	6.58423	6.61032	6.59934	6.55488
A_33_P3302390	126.138	91.7391	100.888	121.548	128.334
A_33_P3303302	433.322	546.532	237.62	254.479	668.083
A_33_P3303325	6.05793	6.04297	10.513	7.86645	6.07062
A_33_P3303361	10.0841	6.0725	9.53872	7.24925	6.5093
A_33_P3303394	13703.5	34869.1	11619.4	10582.2	8745.79
A_33_P3303469	155.053	137.865	141.047	149.863	98.1922
A_33_P3303557	7.15708	10.665	9.72101	7.58958	9.91076
A_33_P3303562	81.6912	59.7401	76.9615	96.3393	65.0511
A_33_P3303752	6.27003	6.22643	6.13209	6.18302	6.99689
A_33_P3303925	7.3159	6.88766	10.8815	22.0175	25.1022
A_33_P3304081	554.166	321.763	600.685	741.909	372.429
A_33_P3304082	5.38069	5.41912	5.42825	5.42008	5.37775
A_33_P3304092	8.29938	9.50118	9.37709	11.2452	16.8431
A_33_P3304097	21.4242	13.1051	24.3728	18.9472	9.78854
A_33_P3304182	6.73873	6.71407	7.05382	6.94861	17.0505
A_33_P3304369	148.545	68.254	51.5411	131.764	141.196
A_33_P3304748	192.069	433.677	236.039	385.878	120.375
A_33_P3304769	6.83274	8.41688	7.81336	6.75102	6.64815
A_33_P3304819	14.6171	26.8348	30.2873	18.5797	18.786
A_33_P3304893	6.50472	9.97799	14.0191	15.0011	10.7702
A_33_P3304998	6.15854	6.19791	6.33302	15.8572	7.7249
A_33_P3305208	8288.05	10580.6	9691.42	10641.2	8169.99
A_33_P3305325	13.3829	16.4385	15.5583	16.4443	8.28857
A_33_P3305438	34.6518	38.1779	37.2141	38.1401	45.0079
A_33_P3305462	8.92048	6.12055	9.55143	8.68937	7.07779
A_33_P3305467	483.242	504.692	337.552	355.819	481.959
A_33_P3305526	8.44215	8.06089	8.40293	7.11664	7.06703
A_33_P3305710	6.12002	5.98203	10.8865	5.89146	6.14593
A_33_P3305775	32.2933	32.5896	20.8432	35.1922	35.9098
A_33_P3305973	8.34765	12.4959	16.4563	25.3944	291.414
A_33_P3306063	12.9222	6.83191	7.07059	9.89748	6.84416
A_33_P3306327	796.408	1192.1	867.113	863.491	758.775
A_33_P3306339	5.28424	5.44149	10.6896	5.30066	5.28718
A_33_P3306363	14.9735	13.9648	24.2206	14.9011	10.7152
A_33_P3306526	34421.8	37306.8	34313.1	29266.7	32659.8
A_33_P3306664	7.78762	6.62452	8.82496	8.32136	8.84176
A_33_P3307063	6.5113	6.54558	12.9785	7.06417	13.0945
A_33_P3307088	5.44029	7.70854	5.73643	10.7605	22.2842
A_33_P3307192	18.3667	5.33096	5.3899	6.14934	5.33908
A_33_P3307402	8.32227	7.67806	6.98735	6.74982	7.31222
A_33_P3307408	7.14634	7.06426	7.40234	7.61877	7.04027
A_33_P3308147	8.51128	9.96498	8.16629	8.44322	10.6921
A_33_P3308153	289.92	389.275	235.623	256.148	283.782
A_33_P3308553	116.263	96.7634	107.352	117.458	86.9352
A_33_P3309643	78.8331	50.0582	100.533	89.4319	87.1331
A_33_P3309656	6.98206	16.6819	17.6349	15.6081	16.8283
A_33_P3309684	23073	28282.9	24753.2	26799.4	27033.3
A_33_P3309725	27.581	23.6429	33.1035	24.3245	13.6723
A_33_P3309792	26.9445	6.11205	5.81145	5.74741	6.53245
A_33_P3309849	112.531	142.581	131.477	149.948	102.85
A_33_P3310276	22.1033	19.0339	14.0519	15.1416	16.3983
A_33_P3310401	20.781	7.20284	11.2225	6.80423	10.2296
A_33_P3310409	27.0364	21.0704	26.993	25.5894	15.3034
A_33_P3310512	25.2341	17.5703	23.1678	24.9315	13.1399
A_33_P3310588	27.6894	10.087	14.2603	16.5792	9.6864
A_33_P3310620	7.1843	7.19968	7.51354	7.46063	42.1353
A_33_P3310754	7.71633	13.2328	7.35303	12.0205	8.2689
A_33_P3310976	499.352	782.981	503.151	503.238	449.8
A_33_P3311308	7.12991	25.5729	7.38822	7.03116	7.15031
A_33_P3311458	114.387	28.8913	104.647	94.5401	107.932
A_33_P3311646	1045.32	1562.54	1207.81	1183.49	1007.64
A_33_P3311648	8.4312	5.91544	6.64671	5.36006	5.42444
A_33_P3311711	7.09828	9.0021	7.74242	11.2969	7.20215
A_33_P3311855	5.91862	6.78136	6.00499	5.99221	5.92951
A_33_P3311911	6.12572	6.09301	6.0851	6.00014	6.05338
A_33_P3311966	12.647	14.0881	7.81797	5.64958	6.9785
A_33_P3312044	5.9327	11.3299	5.90517	8.87295	12.1018
A_33_P3312147	6.2106	6.1429	6.37064	6.3036	6.25504
A_33_P3312187	27.2781	36.5058	42.3957	54.3172	41.9863
A_33_P3312209	7.03285	11.7697	6.91433	7.02101	7.19785
A_33_P3312342	5.36386	5.36818	7.62179	7.13398	5.35385
A_33_P3312564	3721.03	5374.36	4582.47	5107.77	3142.02
A_33_P3312754	450.553	807.09	481.444	490.595	405.172
A_33_P3312774	173.325	7.11287	6.70794	6.8515	8.67337
A_33_P3312784	7.7457	5.571	5.64449	5.77165	6.16381
A_33_P3313075	17.1882	12.175	11.2713	25.323	43.5192
A_33_P3313323	7.86378	7.0613	7.0831	6.69629	7.32005
A_33_P3313552	7.46161	5.78255	5.79114	5.74736	7.51096
A_33_P3313625	10.5085	17.3777	14.7108	11.5368	12.1617
A_33_P3313640	15.8252	33.3228	13.711	17.7646	19.6169
A_33_P3313652	208.555	92.6412	84.9705	134.292	106.14
A_33_P3313695	6.45271	7.11206	7.49295	6.19533	9.50603
A_33_P3313940	21.901	17.8143	17.0661	19.6099	15.7129
A_33_P3314091	6.83334	10.4697	7.82534	8.179	6.71744
A_33_P3314121	6.60443	10.8652	13.6692	12.4905	16.7673
A_33_P3314352	12.6818	7.88496	9.32706	9.26054	19.549
A_33_P3314574	28.8336	36.47	27.7867	36.5241	33.0933
A_33_P3314710	8.90811	6.33552	7.58984	5.77644	6.88796
A_33_P3315027	184357	172581	172142	192840	195949
A_33_P3315074	54.7823	77.9618	43.333	44.3735	39.3873
A_33_P3315154	6.69659	6.51857	8.86023	6.28183	7.32007
A_33_P3315624	5.35872	5.32347	5.33612	5.42297	5.33051
A_33_P3315634	46.0847	20.0953	43.5512	52.1159	39.7918
A_33_P3315659	9.07324	12.7274	6.10657	6.45255	5.94763
A_33_P3315704	71.9631	88.5712	47.7192	54.4494	45.6767
A_33_P3315763	46352.9	80417.9	49557	45977.6	39174.5
A_33_P3315824	24.2164	20.3024	20.4803	27.5192	20.4057
A_33_P3315836	6.54468	7.91072	6.71205	6.72374	6.37892
A_33_P3315899	1091.66	1349.26	1159.96	1199.6	854.824
A_33_P3315915	29.031	43.7866	26.2913	28.1442	29.9673
A_33_P3315986	45.5373	61.7117	45.8746	36.0175	37.3371
A_33_P3316178	5.78758	5.79868	5.77294	5.78414	8.17428
A_33_P3316248	10.4251	11.6189	12.3589	9.72273	8.14242
A_33_P3316329	54.244	33.6843	19.7018	16.1999	27.3241
A_33_P3316379	8356.69	12852.1	8144.92	9720.09	8471.17
A_33_P3316572	14.5642	7.55448	13.1053	24.2471	8.43567
A_33_P3316671	398.032	624.262	359.477	501.89	593.46
A_33_P3316691	100.103	110.675	105.526	117.597	104.51
A_33_P3316696	66.4855	77.9331	99.3929	69.7537	61.0198
A_33_P3317431	27197.3	33354.8	23315.2	25982	24895.9
A_33_P3317460	20.7568	31.4585	107	35.8812	34.0618
A_33_P3317473	293.643	284.923	333.033	385.865	201.552
A_33_P3317761	22.6082	35.5916	31.8935	33.3762	35.7185
A_33_P3317942	9.20608	11.8187	8.37089	7.67554	8.07675
A_33_P3318069	8.50001	6.66894	7.73646	8.95253	6.2633
A_33_P3318227	5.63178	5.5599	19.9063	5.56186	5.60389
A_33_P3318384	17.8693	12.2416	7.66193	25.0422	8.39337
A_33_P3318766	12.2353	8.21894	7.48755	7.3469	7.55429
A_33_P3318993	29.0348	20.3848	15.3316	14.8896	16.381
A_33_P3319150	9.11383	12.6387	12.1635	7.30829	11.2552
A_33_P3319502	3179.53	4545.07	4372.56	3575.24	3585.74
A_33_P3319937	12252.2	14312.2	11542.9	9976.88	11737.9
A_33_P3320212	7.53697	11.806	21.063	18.6348	11.6343
A_33_P3320241	24.2156	8.11849	53.0835	6.37839	53.0459
A_33_P3320283	65.9403	17.4443	7.01256	10.2151	7.42557
A_33_P3320408	6.31783	6.15338	6.03977	5.99711	7.49385
A_33_P3320415	30.8781	7.12693	6.37175	6.82829	8.87397
A_33_P3320599	11.504	6.25385	6.3534	15.9578	6.24621
A_33_P3320698	11.2002	14.5847	8.6504	8.13039	5.9081
A_33_P3321120	15.928	14.3194	26.5812	22.8168	21.9811
A_33_P3321564	12.0239	6.0363	6.07824	20.0003	8.35181
A_33_P3321682	15198.7	17091.5	16353.6	13839.7	13599.4
A_33_P3321689	115.011	98.9225	110.588	125.953	88.8538
A_33_P3321923	28819.2	33277.5	23092.2	24297.9	33958.7
A_33_P3322103	12.1767	12.9186	20.8759	21.3219	15.6563
A_33_P3322115	14.6829	9.80509	11.2466	9.52502	20.7932
A_33_P3322175	6.26037	6.25635	6.45465	6.37189	6.20141
A_33_P3322192	168.435	264.649	145.089	162.062	165.441
A_33_P3322460	30.0843	16.4523	24.4035	21.1181	13.1023
A_33_P3322504	87.0292	73.5923	56.6418	84.962	71.3593
A_33_P3322730	6.10872	7.41031	6.25129	13.1452	6.10444
A_33_P3322879	9.29742	7.80864	9.80593	11.1646	12.4406
A_33_P3322884	7.80696	7.57743	6.98672	7.1184	7.82156
A_33_P3323019	141.923	167.303	127.509	120.429	110.645
A_33_P3323544	19.3216	7.26476	9.76622	13.2668	11.2386
A_33_P3323641	6.07961	6.29077	6.65728	6.15325	6.13439
A_33_P3323678	1024.47	1179.17	1085.57	1048.33	1209.22
A_33_P3323687	6.312	6.1757	7.96852	6.05264	6.31767
A_33_P3323892	7.0181	7.01538	7.27282	7.2512	8.47641
A_33_P3323914	2982.34	5760.87	4109.4	5166.44	2784.49
A_33_P3323934	6.83588	26.5695	7.47916	8.01192	6.61078
A_33_P3323975	10.3742	7.88264	7.11994	7.49586	7.9323
A_33_P3323989	7.20521	6.26911	6.93246	6.68562	24.9061
A_33_P3324149	47.5622	26.3805	37.4513	45.1454	34.1724
A_33_P3324409	36.5002	49.1252	38.6074	33.8467	29.4587
A_33_P3324552	88.0555	110.042	142.065	107.693	86.1832
A_33_P3324675	34.0442	40.0139	45.5884	51.4773	36.8512
A_33_P3324680	9.27452	7.09838	18.3723	6.71695	39.1228
A_33_P3324687	6.40687	21.2854	6.32857	12.5934	8.79567
A_33_P3324781	171.55	141.084	173.176	161.406	188.211
A_33_P3324899	8.37904	8.33299	9.23121	6.5345	10.8658
A_33_P3324904	57.2086	40.5502	50.8571	40.6381	39.8824
A_33_P3324974	6.05889	6.09788	29.3523	10.0106	8.02033
A_33_P3325011	61113.1	83699	56543.4	58175.2	71083.3
A_33_P3325250	18.9534	6.06522	6.65333	6.11358	6.08526
A_33_P3325330	5.70113	5.72934	6.11928	5.73369	6.2169
A_33_P3325336	11781.5	19228.5	9370.55	9982.89	9438.32
A_33_P3325808	308.785	166.681	287.877	335.625	163.909
A_33_P3325851	6.72411	6.75824	6.81428	6.83324	6.80367
A_33_P3326151	121.297	116.907	88.5798	138.586	152.325
A_33_P3326312	333.479	431.115	467.78	437.756	374.434
A_33_P3326439	11.6664	10.6046	29.609	49.3712	7.45153
A_33_P3326802	49.7609	122.462	9.28069	8.3867	12.5624
A_33_P3326817	491.469	611.945	510.216	488.681	477.969
A_33_P3326827	7.7573	8.2441	14.0671	13.2478	10.6745
A_33_P3326872	8.54882	10.2605	7.61445	10.4819	7.75243
A_33_P3326942	6.556	6.4996	8.7456	7.77591	6.48305
A_33_P3327140	348.652	409.335	366.024	408.11	284.807
A_33_P3327208	35.0528	20.5049	40.3653	42.4649	18.0826
A_33_P3327250	112.644	155.577	78.1426	113.701	77.1108
A_33_P3327336	5.85028	5.75687	6.71605	5.71204	5.85204
A_33_P3327491	104.876	98.5162	88.6136	87.3419	92.6336
A_33_P3327723	6.5445	9.80817	21.0384	11.0607	7.05352
A_33_P3327799	11427.6	11769.2	11531	12623.7	13245.6
A_33_P3327971	45.8575	46.8788	28.6081	32.5458	39.4512
A_33_P3327986	4997.7	7582.1	5193.73	5184.71	3579.87
A_33_P3328123	247.127	232.248	241.825	292.96	216.795
A_33_P3328284	297.13	622.513	225.755	279.546	448.405
A_33_P3328289	31.1421	52.4289	23.7086	63.6345	60.7775
A_33_P3328543	6.17682	6.02981	9.13852	5.90775	6.20459
A_33_P3328569	27.2764	5.45574	6.48437	5.4746	5.4411
A_33_P3328619	24342.3	38814.1	27774.2	26246.4	20017.5
A_33_P3328751	5.55581	7.85014	7.65386	6.92814	5.60301
A_33_P3328958	13.6031	6.78469	9.01359	6.18614	33.2602
A_33_P3329038	14.0351	6.24216	8.30924	6.45064	13.4199
A_33_P3329104	19.1036	25.0905	21.4542	30.3247	19.8669
A_33_P3329123	5.94752	5.9286	12.4628	6.90348	7.26996
A_33_P3329133	11.2111	11.1861	10.5072	8.41581	10.7425
A_33_P3329352	97.0674	38.1797	88.6325	103.669	69.8362
A_33_P3329461	6.78274	7.3932	6.53453	6.57613	7.71587
A_33_P3329552	5.86612	8.65103	12.7593	6.64775	6.64044
A_33_P3329740	1555.99	2308.65	1299.7	1390.38	1815.65
A_33_P3329991	4658.34	4561.51	3611.3	4644.11	3247.69
A_33_P3330084	6.60595	6.44377	11.9151	8.60719	10.8568
A_33_P3330175	453.32	522.16	435.34	485.091	339.093
A_33_P3330413	2536.53	1870.93	1927.96	2434.8	2720.41
A_33_P3330683	81886.8	54618.1	93546.8	94075	73218.8
A_33_P3330877	7.3978	8.9996	12.4307	12.3494	12.5507
A_33_P3330944	6.60161	5.28749	6.11824	5.26537	5.28105
A_33_P3330972	6.46633	6.53349	43.2457	6.48115	6.52734
A_33_P3331272	7.22642	7.09425	8.09092	7.3939	7.01686
A_33_P3331326	2229.09	3127.56	2422	2717.3	2212.85
A_33_P3331391	7.1355	16.6873	6.45054	6.70287	8.72594
A_33_P3331613	5.51619	5.54218	5.50779	6.9387	12.9305
A_33_P3331731	8.60389	7.61645	8.06087	6.7676	7.38903
A_33_P3331776	146.283	125.895	170.191	176.598	99.311
A_33_P3331791	361.178	647.233	341.242	406.748	210.036
A_33_P3331911	9.25338	11.1316	52.3237	12.3832	8.93259
A_33_P3332046	6.76283	7.0964	6.59134	6.94503	7.41281
A_33_P3332175	933.407	1250.21	941.49	1087.69	818.83
A_33_P3332616	142.74	94.6622	122.44	131.044	142.978
A_33_P3332627	868.442	943.938	798.489	911.796	594.496
A_33_P3332749	75.7628	101.545	52.5643	74.5498	67.126
A_33_P3332989	6.72726	6.22934	7.28411	6.88809	7.50148
A_33_P3333003	22.3323	26.237	21.364	17.3209	18.1997
A_33_P3333058	8.09857	7.73837	7.02513	7.18695	7.47356
A_33_P3333187	136.107	37.7725	112.118	138.295	54.7412
A_33_P3333327	121.752	111.143	88.8051	104.053	184.117
A_33_P3333485	27.543	24.9436	10.4099	14.1541	14.5765
A_33_P3333523	27403.3	24612.5	28353.5	31718	15685.4
A_33_P3333560	64.1044	55.5288	63.1048	69.1432	45.8269
A_33_P3333677	54.4271	49.9749	48.8714	81.4694	58.4294
A_33_P3333708	1135.78	1306.59	1130.08	1228.59	1158.66
A_33_P3333985	840.348	519.451	784.818	810.763	646.096
A_33_P3334000	7.6107	9.46787	13.5442	6.07749	13.3529
A_33_P3334043	6.95557	20.9958	6.00748	6.6314	9.08152
A_33_P3334121	118.487	203.155	115.115	111.989	62.2582
A_33_P3334342	120.163	128.596	64.9723	98.1383	81.6212
A_33_P3334428	12.6743	6.54405	15.7053	6.50304	6.5039
A_33_P3334436	25.9522	26.9036	55.3543	48.4826	29.8209
A_33_P3334575	3878.56	5877.01	4794.39	4635.61	4612.13
A_33_P3334718	10.3319	8.45891	19.1266	22.7644	6.81823
A_33_P3334738	23.134	13.7007	10.9774	9.37239	36.9646
A_33_P3334803	10.498	6.55296	7.30439	7.49403	14.9418
A_33_P3335401	5.87165	5.69334	7.82503	7.56501	6.0443
A_33_P3335576	57.8991	91.1186	39.2777	51.1732	50.2419
A_33_P3335645	6.70889	10.2711	6.97706	6.89948	6.62836
A_33_P3335905	7.09706	7.15936	7.44357	10.1643	7.03805
A_33_P3336018	7.08241	7.06057	9.82457	7.05014	7.26764
A_33_P3336038	103296	172903	109084	128250	75088.9
A_33_P3336148	15.864	24.9876	8.57807	17.2224	9.7757
A_33_P3336242	10.0311	6.06326	10.341	11.8025	9.24711
A_33_P3336302	14.1732	7.22133	6.87257	6.78602	7.38036
A_33_P3336567	31.3526	17.8807	34.0166	46.9664	44.6649
A_33_P3337154	11.3184	10.9208	6.17443	6.67828	7.15049
A_33_P3337742	1650.18	2326.15	1393.64	1475.59	1387.11
A_33_P3338071	16.757	5.5947	5.56866	5.59418	9.93661
A_33_P3338292	12.0926	13.4793	11.6435	12.6069	7.04137
A_33_P3338379	6.95828	10.5363	7.20732	13.4794	8.31578
A_33_P3338403	16.8766	7.10183	7.4709	9.29556	14.7482
A_33_P3338539	22.3391	28.5621	11.5603	11.9553	18.2894
A_33_P3338788	16.7441	23.4021	29.6129	18.4223	20.4255
A_33_P3338808	6.65652	7.16749	7.06029	6.65009	6.74798
A_33_P3338833	19.7981	6.19812	6.91299	5.98781	6.89012
A_33_P3338873	7.71534	6.8978	9.53743	7.15124	12.4304
A_33_P3338937	12.3601	6.75173	6.80322	6.80696	8.64156
A_33_P3338968	2078.25	1745.71	2061.96	2050.92	1826.53
A_33_P3339197	8.76401	7.70087	9.86529	12.2927	9.16372
A_33_P3339202	109.868	89.5406	102.924	102.717	93.067
A_33_P3339446	6.30867	6.04321	5.98454	6.02201	6.12794
A_33_P3339611	6.89511	6.97966	6.96116	10.3157	6.89093
A_33_P3339696	7.77373	7.61146	6.91661	7.54414	7.75443
A_33_P3339701	9.03118	11.2868	10.8682	8.61997	12.75
A_33_P3339741	12.5066	10.7933	5.99823	7.00142	32.5306
A_33_P3339987	5.7631	8.19311	5.95354	19.4832	10.505
A_33_P3340065	8.68665	6.30593	17.2723	7.10905	8.30571
A_33_P3340114	5.70721	8.65156	5.72765	5.81032	5.66652
A_33_P3340189	6.47706	11.0716	6.5034	6.62782	6.44592
A_33_P3340229	12.9467	12.1407	8.7441	7.48398	13.3938
A_33_P3340352	6.3866	6.49843	46.4992	6.03657	6.38868
A_33_P3340424	3325.06	4300.25	2839.49	3260.22	4165.39
A_33_P3340454	9.14789	7.26816	7.24722	7.22354	7.76706
A_33_P3340560	13.5839	16.568	65.1818	41.5203	12.6721
A_33_P3340624	3173.27	3148.51	3143.52	3356.54	3467.6
A_33_P3340762	79.6302	40.2579	41.9102	47.268	31.8744
A_33_P3340828	7.93121	8.8264	8.41827	7.14839	9.08112
A_33_P3341289	6.52438	10.0084	7.99814	6.16993	6.57754
A_33_P3341509	1534.29	1955.98	1099.1	1422.09	1217.65
A_33_P3341568	329.009	271.221	271.883	353.305	284.734
A_33_P3341731	193.851	229.966	207.871	237.796	188.92
A_33_P3341882	6.62383	6.59117	7.7021	7.21907	7.70233
A_33_P3342195	6.87238	9.98156	7.94886	11.6373	6.23947
A_33_P3342420	7.33313	7.33232	7.08389	6.9564	7.28796
A_33_P3342430	25611.3	13549	80555.8	63387	24286.2
A_33_P3342953	11.8733	31.938	15.9806	21.2949	27.7682
A_33_P3343200	5.93826	5.80961	5.79887	5.68529	7.64852
A_33_P3343305	73.0497	63.3026	64.5613	61.5795	76.2277
A_33_P3343340	8.43589	10.7376	7.46199	7.52682	7.0272
A_33_P3343394	6.043	6.05415	6.10626	6.1148	22.0365
A_33_P3343605	63.7376	61.4123	97.9027	97.5272	10.4323
A_33_P3343981	777.716	1080.71	762.206	669.655	595.189
A_33_P3344044	11.0324	6.35904	8.94261	6.16136	7.68939
A_33_P3344297	6.08287	10.49	9.06469	7.14695	5.99974
A_33_P3344521	6.27457	10.7687	7.08357	7.20577	6.32973
A_33_P3344765	565.076	276.122	473.309	575.456	476.236
A_33_P3345031	81.4705	134.486	99.1404	95.509	90.4303
A_33_P3345108	15.6735	13.881	20.1454	13.582	12.2229
A_33_P3345294	58.5586	47.9403	52.283	62.2126	45.1887
A_33_P3345299	5.3062	5.34679	5.33775	5.35524	8.89316
A_33_P3345304	7.47665	7.52959	8.13981	7.21069	7.39813
A_33_P3345409	8.51929	6.9356	16.2389	6.84678	6.73192
A_33_P3345614	865.211	1088.55	925.572	975.748	759.811
A_33_P3345638	21.6004	9.62404	9.36692	7.42255	7.82415
A_33_P3345678	16.8296	7.37933	7.32796	8.68855	9.82578
A_33_P3345808	7.13151	7.09496	7.41944	13.405	60.8734
A_33_P3345821	6.8189	7.91132	6.56533	17.7514	8.62823
A_33_P3346046	422.011	270.974	260.998	243.79	205.665
A_33_P3346331	8.96258	27.0311	12.8587	13.6527	18.3709
A_33_P3346333	17.1698	22.1564	19.3124	23.0649	41.3046
A_33_P3346508	218.145	176.71	198.503	200.466	156.517
A_33_P3346526	18.6817	8.73461	9.89466	7.22384	6.13774
A_33_P3346533	601.54	277.187	309.331	420.881	438.396
A_33_P3346538	62.6712	45.0421	72.1722	60.6377	81.4002
A_33_P3346610	47.302	60.9602	37.0823	41.7223	38.0045
A_33_P3346638	14.7712	6.09598	5.71639	6.17929	5.82376
A_33_P3346643	5.54981	5.5957	7.82004	5.58106	5.59849
A_33_P3346691	6.6534	6.99319	7.40603	6.84727	6.57687
A_33_P3347020	5.48538	5.49366	5.52072	5.51	12.3634
A_33_P3347049	46.9236	50.0789	34.5117	31.4771	29.8977
A_33_P3347055	789.51	620.552	644.026	764.805	698.951
A_33_P3347457	9.13605	7.02983	6.70201	8.3746	7.27218
A_33_P3347503	6.04098	7.10473	8.10498	9.89182	10.221
A_33_P3347522	40795.5	47934	42700.5	35922.8	36734.7
A_33_P3347663	18.7592	8.58534	21.1355	18.2104	31.0226
A_33_P3347787	11.1577	9.08501	8.79858	15.6735	9.59358
A_33_P3348046	7.28215	9.75027	7.36451	15.0313	6.8688
A_33_P3348151	72.1724	128.467	56.7203	64.7004	38.0619
A_33_P3348194	33.8149	42.8648	30.4133	17.83	47.3455
A_33_P3348328	9.92434	6.86166	7.12278	7.08761	7.48599
A_33_P3348509	72.8691	28.8282	53.5486	66.2249	61.0192
A_33_P3348670	11.1814	7.0699	6.74811	7.82213	7.04921
A_33_P3348744	5227.97	7655.39	6047.82	5406.92	6001.84
A_33_P3348872	7.14145	7.21057	8.92012	6.92918	7.13167
A_33_P3348927	13.1963	17.6098	7.48586	7.50845	10.9549
A_33_P3349002	13.0077	8.79019	17.0285	9.17193	8.16369
A_33_P3349025	7.61529	6.83564	6.5585	6.53997	7.08912
A_33_P3349158	7.17061	7.13684	7.48205	10.26	7.03517
A_33_P3349501	48.5633	33.5498	34.5726	46.8945	33.0082
A_33_P3349597	258.779	459.494	246.876	267.067	223.147
A_33_P3349619	327.867	326.864	204.625	271.595	270.013
A_33_P3349676	13.8278	11.5494	9.71263	17.8475	9.92149
A_33_P3349727	6.75158	8.31862	6.79697	7.20014	6.63894
A_33_P3349840	1679.65	489.273	1262.65	1534.78	1072.72
A_33_P3349853	7.0992	7.06462	7.48028	8.26791	6.98959
A_33_P3350196	8.46259	7.5654	15.7805	8.73115	6.66426
A_33_P3350452	2968.82	4284.92	3110.69	3496.14	2411.13
A_33_P3350453	9.72246	17.1191	7.38723	7.19877	8.38498
A_33_P3350549	108.462	128.459	122.186	110.99	131.639
A_33_P3350638	157.653	127.144	194.888	201.162	154.637
A_33_P3350684	6.35767	6.43973	6.09356	6.1185	6.25272
A_33_P3350744	7.06852	6.91228	8.67533	6.5811	14.5111
A_33_P3351062	40.0318	35.5673	46.7542	58.1401	51.947
A_33_P3351097	393.312	441.691	278.737	357.871	361.967
A_33_P3351166	10.7757	6.50004	10.9743	12.1064	9.43761
A_33_P3351276	59.2566	50.9102	64.1137	73.0753	59.6408
A_33_P3351388	54.3043	44.91	56.7225	66.2134	57.375
A_33_P3351499	10.6253	22.547	8.63771	12.7866	9.40542
A_33_P3351524	583.478	801.526	613.302	564.066	431.076
A_33_P3351529	109436	108557	98932.8	114367	103148
A_33_P3351615	14911.8	22630.2	14730.6	16333.2	14119.9
A_33_P3351775	1722.32	2241.06	1528.97	1707.94	1336.14
A_33_P3351791	6.74008	6.52523	40.1138	6.46291	23.9649
A_33_P3351920	19.0587	20.4756	13.2235	21.8616	12.1661
A_33_P3352011	19.123	18.9318	25.3109	32.4511	12.6523
A_33_P3352268	9.68178	8.14426	10.5905	8.36947	12.597
A_33_P3352407	238793	526473	256482	270603	248625
A_33_P3352572	8.01464	7.82764	9.27914	7.65312	12.0057
A_33_P3352837	5.35603	5.34289	5.75373	7.39471	9.71138
A_33_P3353185	6.65369	6.54301	25.225	7.96331	6.55697
A_33_P3353259	71812.2	73944.1	62156.6	64275.6	72575.9
A_33_P3353273	5.2488	5.30347	5.24899	5.28307	5.24815
A_33_P3353275	7.22996	7.91641	7.69975	9.62162	10.0228
A_33_P3353431	15.7113	6.12968	6.10994	6.13302	6.13167
A_33_P3353485	5.84269	6.04699	14.0489	5.87787	5.86122
A_33_P3353630	8.03312	13.2955	20.5143	9.56631	10.0207
A_33_P3353873	6.15453	6.9932	6.87379	6.10976	9.7378
A_33_P3353906	320.835	407.042	328.461	320.953	294.308
A_33_P3354067	93.777	132.202	59.3431	77.0488	77.7401
A_33_P3354191	6.92926	6.81189	7.05053	7.74191	6.59101
A_33_P3354296	2694.96	1499.23	2130.51	2273.26	2168.91
A_33_P3354479	130260	130094	125927	143464	132018
A_33_P3354553	13.7096	22.6891	19.5364	15.0837	19.2044
A_33_P3354579	5.96865	5.83722	5.95293	6.63419	26.4615
A_33_P3354728	581.947	566.337	527.76	605.118	290.022
A_33_P3354783	16.3053	14.6734	11.7783	25.584	21.8305
A_33_P3354970	12.0695	14.0442	23.8593	10.5748	7.08542
A_33_P3355454	9.05995	15.0877	10.1985	16.618	51.9546
A_33_P3355694	7.69065	7.40187	7.82958	6.91851	7.69766
A_33_P3355946	7.03339	8.86275	7.13015	7.11867	6.74377
A_33_P3355950	9.24508	7.46806	7.22344	10.5582	8.71536
A_33_P3356106	6.2839	8.6252	9.1132	10.8873	15.4512
A_33_P3356182	9.76776	12.3267	13.0507	9.47488	5.42386
A_33_P3356366	7.14014	6.96044	6.654	6.62273	9.32528
A_33_P3356537	6.08396	7.45379	5.90416	5.83251	43.5755
A_33_P3356637	5.79847	5.84373	6.21069	6.29516	7.19662
A_33_P3356941	10.6761	6.47697	6.31155	12.9489	20.3343
A_33_P3357227	8.75989	7.4989	7.35954	7.41758	7.35317
A_33_P3357232	8.56027	6.96516	6.85702	6.92487	7.15283
A_33_P3357626	121.815	126.974	133.16	132.767	117.331
A_33_P3357669	28731.3	30281.1	24198.9	26848.2	31186.8
A_33_P3357879	77.7102	88.8724	101.828	95.1131	61.5167
A_33_P3357964	26.1224	8.81148	17.9395	15.3761	16.2104
A_33_P3358019	63.6151	68.1175	67.8453	57.434	60.1392
A_33_P3358037	2113.75	1555.34	2033.97	2346.2	1867.59
A_33_P3358109	6.62431	6.58469	7.60206	6.43927	6.72066
A_33_P3358347	486.897	352.156	769.91	598.507	608.218
A_33_P3358653	7.10775	17.342	6.66606	6.58858	7.17849
A_33_P3358804	31.0138	35.149	36.9149	31.2705	48.1624
A_33_P3358851	33.5386	24.8781	44.9476	67.4299	11.4555
A_33_P3358855	10.1386	7.4073	11.2469	10.4527	6.20118
A_33_P3358856	6327.76	5948.61	5153.92	6533.09	7168.31
A_33_P3358863	10.1088	6.3586	6.15426	10.1032	9.00275
A_33_P3358905	30.4989	31.0192	29.5487	29.5132	21.9222
A_33_P3358930	6.75196	6.64835	8.98309	6.55036	7.14322
A_33_P3359285	6.86147	7.62254	6.79445	7.14961	6.89693
A_33_P3359408	12.1388	58.8643	9.97453	14.5108	6.5936
A_33_P3359428	8.72661	7.56358	7.12358	11.1751	7.81946
A_33_P3359832	14.1871	5.94846	8.18981	8.36053	6.13032
A_33_P3359846	14.4857	17.6988	20.0975	23.1498	6.3385
A_33_P3359869	81.6198	184.94	53.1345	86.4111	29.0953
A_33_P3359984	21152	25015.4	20913.8	23277.5	13188.7
A_33_P3360007	6.13736	6.0239	5.92921	5.88101	6.40282
A_33_P3360204	143.883	166.111	115.338	143.546	162.298
A_33_P3360227	11.41	6.28166	6.43693	44.931	85.8862
A_33_P3360530	39.3726	41.1394	48.4847	32.4435	42.7701
A_33_P3361217	15.7546	7.31062	23.8891	29.9918	22.654
A_33_P3361309	9887.18	12452.3	9273.34	8620.21	11793.3
A_33_P3361352	45.8865	23.9708	7.53109	52.9676	7.44597
A_33_P3361711	6.9212	6.90061	7.21279	7.14391	6.87198
A_33_P3361817	2532.29	2304.11	2234.99	2217.57	2605.96
A_33_P3362239	213.627	353.471	138.559	168.859	139.969
A_33_P3362320	9.82163	8.18408	7.18529	27.3307	7.96757
A_33_P3362453	89.0899	24.6302	110.919	124.757	48.0206
A_33_P3362548	46.4019	60.5516	47.5352	47.1915	53.6484
A_33_P3362567	159.572	135.629	146.219	153.781	120.672
A_33_P3362601	24.3967	33.2989	8.30459	11.7701	10.8026
A_33_P3362812	12825.2	17113.4	10344.8	13836.6	14058.6
A_33_P3362937	6.0739	6.03495	6.25444	6.18782	6.01635
A_33_P3363100	41.2909	47.7829	48.8561	37.4098	38.9356
A_33_P3363105	7.40524	7.32456	9.54166	7.13705	9.07387
A_33_P3363173	17.3122	24.6223	22.0775	19.9303	15.1831
A_33_P3363254	16.141	12.6874	13.5427	15.0975	10.5651
A_33_P3363305	314.398	430.58	337.426	387.509	245.826
A_33_P3363507	5.67192	6.52765	23.3433	5.73013	5.71719
A_33_P3363650	27.0397	6.91734	6.58539	6.56408	72.1678
A_33_P3363680	15.1962	12.6901	268.252	23.8586	16.5752
A_33_P3363893	5.70855	14.3568	7.9534	6.36488	9.53405
A_33_P3363959	6.93393	13.532	12.4009	11.6087	7.59573
A_33_P3364338	7.83435	7.60475	5.97882	5.92389	6.26534
A_33_P3364358	5.75064	5.79374	5.78082	6.5859	5.81096
A_33_P3364443	19.8237	13.6216	8.59543	12.8261	6.68664
A_33_P3364493	40.5817	44.1217	35.6013	36.5714	33.0314
A_33_P3364498	749.754	791.295	898.314	843.097	772.68
A_33_P3364631	7.5283	6.88115	6.85755	7.08237	6.82254
A_33_P3364836	7.98016	7.73866	9.61652	12.9798	9.46373
A_33_P3364849	8.33635	10.3495	7.16521	7.28387	7.79037
A_33_P3364929	22858	7.23224	7.3042	7.50151	7.09873
A_33_P3365057	6.01234	6.07836	7.37101	6.02875	6.12778
A_33_P3365267	6.44727	12.0639	18.402	17.0897	48.2094
A_33_P3365501	7.29395	7.22999	19.702	5.56942	20.3368
A_33_P3365644	6.67947	6.82751	7.22074	10.1205	6.66068
A_33_P3365666	165.537	198.936	112.583	111.917	160.651
A_33_P3365963	3542.21	4080.08	4128.43	3640.97	2563.85
A_33_P3366179	6.95517	11.1635	7.8253	7.39239	8.92486
A_33_P3366224	2355.07	1842.05	1713.45	1809.99	2213.68
A_33_P3366321	34.1252	6.97955	6.65301	6.75227	12.088
A_33_P3366396	6.28844	6.48172	7.54681	9.07927	6.24886
A_33_P3366412	7.16866	6.29628	19.422	6.28171	6.63303
A_33_P3366471	6.98805	8.3946	7.23202	7.23477	6.98019
A_33_P3366493	182.116	324.419	162.167	148.56	127.375
A_33_P3366614	9.94923	5.67916	7.77696	6.47108	8.21056
A_33_P3366739	6.53815	6.61635	6.64645	6.63139	6.5649
A_33_P3367073	193.775	154.007	184.845	188.69	179.11
A_33_P3367681	11.0085	29.8025	11.5749	19.472	21.1202
A_33_P3367970	323.671	269.98	258.386	313.278	244.641
A_33_P3368034	24.5805	12.0683	11.2903	12.3268	27.8866
A_33_P3368144	31.0774	9.47735	23.1075	24.3265	20.3766
A_33_P3368303	5.6441	5.57145	7.16206	23.6904	5.6301
A_33_P3368445	16.0644	7.07134	10.2424	7.56157	16.0267
A_33_P3368636	26036.9	30808.5	23701.1	24572.5	30039.4
A_33_P3368822	5.65236	7.74184	5.72552	5.69671	5.64252
A_33_P3368900	111.96	113.117	125.805	102.609	130.664
A_33_P3368920	6.595	12.7728	8.98093	6.76885	6.60476
A_33_P3368925	94.3917	76.5404	62.2968	59.9589	91.977
A_33_P3369016	18.2494	18.0879	11.1675	11.3873	10.4021
A_33_P3369398	6.94093	6.51447	6.05934	10.2173	6.04826
A_33_P3369731	22.4272	8.71625	14.385	16.8568	26.451
A_33_P3370015	177.802	164.892	166.097	136.601	93.6182
A_33_P3370515	158421	186319	154114	138287	145692
A_33_P3370612	6.25772	6.22904	7.10648	6.02385	6.24024
A_33_P3370692	6.82803	5.75546	6.32833	6.57715	5.8175
A_33_P3371142	32.2866	37.5256	28.0647	32.9579	17.3175
A_33_P3371144	2578.63	3150.55	2971.94	2789.02	2880.26
A_33_P3371237	45.817	7.18091	8.04728	6.54518	5.82582
A_33_P3371243	5.92653	7.84724	6.85007	6.0196	5.98336
A_33_P3371247	6.04928	5.95883	7.07642	6.42517	6.03709
A_33_P3371260	7.16337	7.14411	7.72204	7.41914	6.99327
A_33_P3371450	6.2593	6.22185	6.4184	22.0972	88.9698
A_33_P3371683	7.79808	8.7991	10.682	17.2551	7.17443
A_33_P3371769	6609.22	11066.1	5566.91	6664.58	8337.4
A_33_P3372084	418.319	498.377	248.099	348.582	388.857
A_33_P3372090	47.9124	35.9041	41.2646	48.9904	28.9119
A_33_P3372104	17.667	16.6985	12.8973	10.9272	24.6549
A_33_P3372207	9.93391	20.7635	39.3013	13.1904	7.81089
A_33_P3372659	6.66611	7.07387	7.21334	7.15192	6.58936
A_33_P3373009	6.91005	7.76186	6.41378	7.89093	6.87692
A_33_P3373014	63.0599	12.6551	7.04993	6.89617	8.40401
A_33_P3373119	19.3466	19.5861	13.8355	9.89537	18.5656
A_33_P3373163	7.04798	6.81183	6.50159	6.55894	6.97858
A_33_P3373194	7.19681	7.17638	7.03977	7.47158	9.34792
A_33_P3373200	9.38874	19.746	10.6404	8.00588	11.6557
A_33_P3373418	6.1662	5.82752	7.68951	10.2461	6.54247
A_33_P3373580	7.42766	9.76184	7.2682	7.14751	13.9111
A_33_P3373654	7.76669	5.97423	5.49263	6.26066	8.39444
A_33_P3373690	5.89342	26.2936	7.26568	7.39928	5.89548
A_33_P3373795	11.3283	6.71125	6.87622	6.63822	14.4959
A_33_P3373805	10.1336	18.6206	62.5554	26.7174	45.3505
A_33_P3373970	10.7378	5.53065	5.47373	5.51073	8.42083
A_33_P3374170	231.783	154.917	193.053	221.435	190.735
A_33_P3374180	9.96262	10.4567	24.1857	5.76679	6.01089
A_33_P3374215	221.811	376.937	221.554	175.944	154.006
A_33_P3374343	7.2511	13.3393	7.15333	7.02863	7.08377
A_33_P3374903	150.211	149.441	144.767	168.058	133.314
A_33_P3374907	7.10605	6.9435	7.69363	6.56974	7.13851
A_33_P3374982	5.56008	10.456	5.5684	5.59972	5.52796
A_33_P3375026	6.90958	6.93445	8.58004	7.72727	24.2751
A_33_P3375133	167.296	124.287	192.414	168.812	151.913
A_33_P3375269	5.74643	10.6275	13.5939	5.66166	11.9203
A_33_P3375284	5.92055	6.75502	7.7706	5.98264	6.68746
A_33_P3375348	17.9201	13.7898	22.2261	16.0386	10.7229
A_33_P3375496	238.559	88.662	134.112	213.934	197.365
A_33_P3375513	6.20154	12.7927	6.82563	5.89163	6.66528
A_33_P3375657	9.99648	18.7547	14.5269	13.8587	14.4442
A_33_P3375668	166247	182625	166871	174529	196034
A_33_P3375673	92398.8	125835	117417	109923	101796
A_33_P3375775	6.86374	6.82587	7.20471	7.00877	6.60609
A_33_P3375794	23.4933	7.10801	6.97849	6.86566	6.86261
A_33_P3375814	7.3742	7.45881	7.35283	8.6485	7.35456
A_33_P3375889	7.89704	13.654	8.81624	9.83167	16.3762
A_33_P3375894	280.688	189.626	159.131	220.926	182.745
A_33_P3375899	11.2802	8.47898	6.6868	5.3406	9.4694
A_33_P3375950	41082.5	59277.3	37425.7	40659.4	42666.2
A_33_P3376021	13.0902	6.0532	6.182	6.13426	18.2034
A_33_P3376071	92325.9	94651.5	81926.5	95539.1	98207
A_33_P3376075	85.7403	87.4886	103.433	101.846	77.9564
A_33_P3376745	33.6196	27.5153	58.1804	52.3783	44.9799
A_33_P3376781	1083.66	1485.32	766.542	975.265	1057.66
A_33_P3376836	577.836	848.579	618.467	653.804	452.872
A_33_P3376925	776.807	542.497	820.972	1069.71	351.999
A_33_P3376954	19.3045	10.398	7.53314	13.9566	15.4687
A_33_P3377090	7.53049	7.3865	7.12903	7.72477	7.65573
A_33_P3377274	54.1473	70.0237	52.0547	55.7949	58.1283
A_33_P3377705	7.81438	6.59662	7.31175	7.00165	6.7345
A_33_P3377714	6.01875	6.00075	6.83695	6.02405	37.9761
A_33_P3378216	16.1866	12.1951	7.4034	12.5014	7.97476
A_33_P3378269	5.29743	5.26665	5.2656	7.40943	7.73252
A_33_P3378318	8.16819	7.73642	8.99509	15.3776	10.9065
A_33_P3378412	15.3523	22.5245	12.3133	14.71	7.27907
A_33_P3378684	19.2783	5.53264	5.59741	5.55005	5.56488
A_33_P3378697	59.4735	43.7963	47.8108	76.1541	43.4002
A_33_P3378945	6.56343	6.53386	6.8306	7.04834	6.53037
A_33_P3379056	6.97493	11.6083	7.00083	7.54656	10.505
A_33_P3379136	6.17353	7.94273	6.16484	7.34215	31.6077
A_33_P3379231	6.10944	8.43321	6.0913	6.02554	6.08643
A_33_P3379776	6.5682	6.18107	7.25039	5.77652	5.76397
A_33_P3380006	5.45017	5.40762	5.47583	38.6129	7.08511
A_33_P3380076	6.72202	6.60457	6.38439	7.19141	6.80934
A_33_P3380372	34.4049	32.4607	29.5623	45.0082	21.6479
A_33_P3380913	22.7922	10.9827	24.2513	35.9468	15.1714
A_33_P3380917	6.71232	6.81467	8.21508	6.79063	6.69795
A_33_P3381044	31.6999	29.7623	40.4877	39.7015	10.4699
A_33_P3381132	9.42112	21.9378	8.92727	21.3273	17.7585
A_33_P3381292	1648.42	3112.02	1557.5	1581.7	1523.76
A_33_P3381305	213.913	427.618	166.303	208.246	152.41
A_33_P3381429	279572	231922	264641	294986	302461
A_33_P3381613	17.9061	12.4127	24.1364	14.7012	10.7205
A_33_P3381762	769.371	1320.84	778.313	806.931	747.358
A_33_P3382041	5.41702	5.38475	5.46515	5.41544	5.37888
A_33_P3382105	1533.67	2831.79	1525.4	1724.08	1017.99
A_33_P3382111	400.034	358.91	816.671	932.583	412.101
A_33_P3382118	1238.16	1562.12	793.415	1030.18	1405.22
A_33_P3382125	306.051	186.099	217.894	323.059	282.52
A_33_P3382359	9.7292	7.34052	7.4669	10.3752	6.96656
A_33_P3382634	47.2166	24.4834	18.0715	19.9703	155.643
A_33_P3382887	73.5124	67.1943	64.3122	70.05	41.9727
A_33_P3382949	7.67729	6.15064	6.0973	7.29033	6.14527
A_33_P3383009	8.2231	8.76315	8.83486	9.74295	9.0263
A_33_P3383075	7.06468	7.05073	5.97492	19.8776	5.67029
A_33_P3383084	12.0525	15.9949	11.9846	7.78664	6.7993
A_33_P3383371	388.688	257.531	452.456	559.199	223.398
A_33_P3383486	6.44203	6.38549	6.30164	6.3422	8.31571
A_33_P3383531	7.55597	7.81631	13.2566	7.33457	7.39979
A_33_P3383762	71.2234	72.233	57.5973	55.4901	62.5522
A_33_P3383900	8.5867	20.9484	11.6853	13.8476	15.7988
A_33_P3384229	26.5716	14.8896	21.9115	17.1487	10.3912
A_33_P3384255	6.85268	11.3292	7.78648	7.75324	8.31689
A_33_P3384337	7.26879	9.37659	8.18786	12.1735	14.7836
A_33_P3384427	5.71177	5.69482	5.67461	12.2216	5.73735
A_33_P3384628	17.2409	9.47262	8.7702	9.38859	14.8657
A_33_P3384694	197.181	215.572	251.261	257.107	129.868
A_33_P3384913	9.83423	35.6658	44.162	6.65226	6.97005
A_33_P3385351	18.4797	9.15559	55.4678	28.1196	21.4866
A_33_P3385387	4408.81	5015.43	3602.59	4006.57	4599.6
A_33_P3385431	6.76573	6.59539	6.99899	6.34636	6.84072
A_33_P3385671	5.38913	5.48862	5.3974	7.56192	9.35592
A_33_P3385912	19.3552	9.10691	8.27911	27.8826	8.01531
A_33_P3386019	23.2616	10.8842	16.9514	24.2471	33.6285
A_33_P3386147	13.5101	14.2046	8.0859	6.28908	6.13279
A_33_P3386463	9.50898	144.585	13.0946	12.4611	9.72912
A_33_P3386487	7.29341	7.1636	7.35527	8.45873	7.31735
A_33_P3386723	28249.5	30877.1	13765	19981.8	47791.4
A_33_P3386870	6.69526	9.93641	16.5533	19.0485	16.1552
A_33_P3387016	7.33791	7.4812	8.3953	9.99468	8.1768
A_33_P3387062	6.28743	6.22887	8.70818	9.03741	12.2584
A_33_P3387075	7.54045	7.85805	12.4123	8.22126	7.7867
A_33_P3387095	8.36012	8.56601	5.99243	10.5969	7.91235
A_33_P3387429	25.4019	22.9255	30.1664	28.8468	21.451
A_33_P3387493	14.2816	15.0929	34.0375	30.9295	43.1641
A_33_P3387656	13.9929	7.5044	14.3642	8.99655	14.9848
A_33_P3387786	5.86626	5.73036	5.75682	12.5158	9.19674
A_33_P3387911	9.76327	6.83262	6.28565	6.60976	6.09393
A_33_P3388527	472.621	796.324	395.623	406.815	419.448
A_33_P3388883	53.104	41.9782	30.2682	34.1519	37.3466
A_33_P3389028	13.1301	9.4155	6.58285	10.7289	10.2512
A_33_P3389540	49039.8	52157.4	43787.9	45519.9	49884.6
A_33_P3389558	112.644	182.72	89.5663	126.213	110.543
A_33_P3389578	149.535	247.995	173.425	190.965	61.6111
A_33_P3389668	7.45807	7.47917	7.04787	9.309	7.27811
A_33_P3389758	12.1001	6.94266	14.4196	7.71331	7.84465
A_33_P3389926	302.738	231.945	190.952	225.709	252.763
A_33_P3390086	194.543	230.337	182.026	203.791	162.592
A_33_P3390097	27.4349	7.85569	6.14772	11.8089	19.7767
A_33_P3390387	5.32355	7.44036	5.30274	7.19448	5.32737
A_33_P3390673	82.1176	112.114	70.5541	85.9697	48.3152
A_33_P3390678	14.3203	5.73007	5.56863	5.52016	5.46454
A_33_P3390753	29.5729	48.3178	36.6619	34.5688	10.9357
A_33_P3390823	108.39	131.124	68.5165	68.6264	84.8998
A_33_P3390873	42725.4	48316.5	42937.6	47007.5	34265.7
A_33_P3390939	31.0554	12.6733	76.7042	46.7624	57.1338
A_33_P3391120	8.25147	11.6551	8.83889	7.51153	7.05942
A_33_P3391167	530.354	558.776	533.265	560.911	454.43
A_33_P3391295	7.22918	5.91467	6.01764	7.17279	15.7449
A_33_P3391390	6.56353	6.39577	8.97303	6.16103	6.58018
A_33_P3391511	9.16702	10.1193	11.3788	11.0246	9.05525
A_33_P3391536	167.413	160.081	179.317	194.611	144.268
A_33_P3391542	6.37217	7.0024	6.40085	6.40442	6.42777
A_33_P3391626	67598	80541.6	63963.5	64913.7	74615.3
A_33_P3391631	7.08815	6.95813	14.9129	6.83556	8.14614
A_33_P3391803	561.518	645.416	567.518	730.62	286.014
A_33_P3391970	7.29092	14.1857	14.4144	9.632	7.66905
A_33_P3392097	74.9831	56.7254	34.0227	41.7381	36.42
A_33_P3392213	638.514	901.884	716.752	715.683	515.106
A_33_P3392350	23.6439	34.9847	48.1133	22.086	57.1853
A_33_P3393370	174.384	146.794	198.987	201.429	177.131
A_33_P3393398	1407.05	1705.67	1151.59	1078.36	1618.2
A_33_P3393617	6.97389	6.90929	6.65222	6.53877	6.98469
A_33_P3393689	7.42115	6.94286	6.67484	6.72906	7.09107
A_33_P3393708	8.97654	5.76801	6.20379	5.67324	6.10105
A_33_P3393931	33.0826	21.9935	24.494	27.3519	24.8439
A_33_P3393986	19.0769	7.37649	7.85016	16.7298	7.93846
A_33_P3394378	150.211	202.188	147.216	146.85	134.858
A_33_P3394786	9404.8	8703.2	6987.44	8392.8	9838.19
A_33_P3394965	10.999	7.76432	21.2021	13.4475	33.107
A_33_P3395206	21.1433	6.87312	7.55681	69.8174	13.6715
A_33_P3395209	6.7804	6.82725	9.29209	7.14293	6.52631
A_33_P3395237	1314.89	1242.67	1704.86	1914.99	962.887
A_33_P3395289	7.08135	6.53505	6.68883	11.5509	6.5897
A_33_P3395403	196.717	288.4	164.57	121.445	172.63
A_33_P3395472	6.72962	6.59647	6.3826	6.35799	8.57685
A_33_P3395478	5.47447	5.43788	5.41757	5.37758	9.50498
A_33_P3395630	14.4819	5.78098	5.94171	5.90246	5.78036
A_33_P3395636	82.5339	61.3546	100.379	126.012	68.8112
A_33_P3395788	12.5585	8.84784	7.25332	7.55867	11.5999
A_33_P3395883	8588.8	5592.71	7581.84	8062.76	8745.54
A_33_P3396339	12.5746	60.1885	10.6855	19.2371	15.6419
A_33_P3396379	7.75982	12.4033	7.96047	5.93904	7.73955
A_33_P3396434	291358	369384	333486	265433	298832
A_33_P3396469	7.50025	7.31637	7.53797	7.49242	7.01952
A_33_P3397081	7.01078	6.87849	6.72543	6.6568	15.8428
A_33_P3397298	956.847	958.81	552.976	611.5	710.495
A_33_P3397318	27.2909	6.06038	6.87651	6.01121	21.5333
A_33_P3397433	96.332	77.335	68.8195	70.8662	60.2604
A_33_P3397506	66.6752	27.8447	66.2159	53.7385	50.0034
A_33_P3397573	7.06981	9.52864	7.45535	7.50162	6.95524
A_33_P3397593	8.84053	15.5408	8.3257	14.1231	7.2975
A_33_P3397608	7.5737	7.50671	7.07402	16.2274	7.36416
A_33_P3397743	7.11442	7.25309	9.29495	10.6301	10.0739
A_33_P3397801	364.717	640.574	397.774	415.132	233.209
A_33_P3398187	23.3732	17.0242	22.6192	15.5182	21.3449
A_33_P3398196	8.52829	12.0911	8.5319	8.68046	9.38496
A_33_P3399172	424.164	711.43	280.14	376.493	541.724
A_33_P3399181	331.404	448.955	299.741	318.85	334.85
A_33_P3399380	6.74804	13.7214	12.2247	6.85922	7.19134
A_33_P3399755	120.562	136.188	127.383	140.618	129.507
A_33_P3399778	28.2573	19.268	35.4997	31.5161	40.611
A_33_P3399911	7.44398	19.5606	9.90636	9.13722	6.05457
A_33_P3400023	7.98285	7.66804	9.4706	7.05176	9.69361
A_33_P3400292	28.379	37.477	30.84	29.8357	39.5496
A_33_P3401068	6.27224	6.05815	8.79482	6.9516	10.1907
A_33_P3401084	1809.11	2249.15	1909.12	2021.21	1610.34
A_33_P3401138	75.2443	75.0537	78.7702	79.4599	71.897
A_33_P3401146	5.78079	5.69484	5.7378	5.69333	5.76484
A_33_P3401179	13.8417	20.1225	11.9279	9.93203	14.4915
A_33_P3401394	13.0842	11.4528	12.5006	11.9028	15.035
A_33_P3401661	16.6957	13.8942	17.4002	16.1249	16.4755
A_33_P3402071	20.0891	33.1583	26.0778	26.7259	20.0057
A_33_P3402217	628.851	633.319	526.049	500.467	498.927
A_33_P3402225	6.3549	6.15671	8.82287	6.74005	7.26086
A_33_P3402294	7.94224	9.51349	7.44067	9.63652	12.9675
A_33_P3402350	22.427	41.1781	18.4994	17.0796	10.6656
A_33_P3402495	36.5323	48.5271	20.1455	27.4502	28.3438
A_33_P3402600	472.104	935.807	509.288	476.991	630.696
A_33_P3402773	463.569	751.076	378.686	364.488	459.843
A_33_P3402783	592.127	578.225	420.681	378.996	688.122
A_33_P3402838	7.33562	7.32084	7.28744	7.4355	7.48149
A_33_P3402993	6.6197	6.64645	6.42243	7.54659	6.70624
A_33_P3403242	28.5893	6.17279	6.17383	6.19095	6.22226
A_33_P3403356	1657.23	1789.66	1146.4	1336.92	1667.75
A_33_P3403831	13.7863	9.57552	7.22534	6.06867	6.32751
A_33_P3403957	7.40576	7.3838	259.448	12.8331	9.1085
A_33_P3404116	12.4967	9.84966	7.91698	14.8822	10.5813
A_33_P3404221	160.959	51.7668	90.2991	106.984	93.7536
A_33_P3404241	6.54145	6.43322	6.69856	7.09267	6.37792
A_33_P3404346	7.01967	8.95171	7.38892	7.4823	9.17824
A_33_P3404360	5.97522	6.03248	6.02807	6.29847	6.03676
A_33_P3404566	37.847	37.6988	45.9344	51.7625	49.8189
A_33_P3404685	12.0081	12.736	15.5944	16.1144	12.1719
A_33_P3404739	18.2646	9.049	13.425	11.8026	18.1456
A_33_P3404759	40.8165	51.9986	37.5023	45.3832	41.9246
A_33_P3405043	47.2232	87.4694	79.3666	54.658	55.0554
A_33_P3405189	13.2082	17.5146	14.6054	16.4207	17.4121
A_33_P3405249	8.31665	19.4754	16.5682	17.1077	19.9371
A_33_P3405504	9.29633	11.5726	6.49341	8.19408	6.83504
A_33_P3405571	7.96501	5.77554	6.16282	5.86823	5.79598
A_33_P3405864	48.4924	6.29857	6.74049	6.155	6.45058
A_33_P3406090	39.4535	24.6769	72.7017	52.6154	43.5789
A_33_P3406110	9.08948	14.6123	24.4329	8.90023	6.65415
A_33_P3406255	591.148	1018.15	694.088	717.734	674.492
A_33_P3406265	23.546	5.52984	6.11229	8.83579	5.80576
A_33_P3406405	6.86349	7.08303	6.11594	7.41201	10.0032
A_33_P3406413	34.5283	6.02955	7.35488	5.75034	5.85668
A_33_P3406530	7.35867	5.8688	6.91495	7.1411	5.86636
A_33_P3406547	7.15998	7.12883	7.51679	7.80404	7.05032
A_33_P3406702	65318.4	55778.4	40265.9	40554.3	71906.2
A_33_P3406811	6.59829	6.35583	6.30697	6.41203	6.52233
A_33_P3406821	6.06531	5.95307	5.85172	6.54581	6.06864
A_33_P3406923	6.22373	6.58838	6.30934	6.31535	6.26525
A_33_P3406961	116.682	136.155	135.501	131.24	106.876
A_33_P3407049	24.7775	25.9903	16.3703	17.3031	11.2099
A_33_P3407230	157.03	158.63	228.65	237.578	63.0551
A_33_P3407235	37.4834	49.4903	47.13	57.5525	24.2988
A_33_P3407374	70085.8	78604.9	66962.1	55649.2	65223.4
A_33_P3407564	148.062	97.8045	121.625	148.527	180.883
A_33_P3407592	182.308	121.225	91.8072	139.295	232.048
A_33_P3407623	6.66706	8.0444	7.64881	6.51958	8.43669
A_33_P3407626	25.9186	26.532	38.2664	28.8177	32.0375
A_33_P3407691	27.5308	18.273	65.1959	43.778	19.1511
A_33_P3407725	7.05918	8.39072	7.34978	7.46635	7.0529
A_33_P3407826	1354.43	2444.44	1411.6	1403.09	1002.25
A_33_P3407941	11.0459	10.469	8.1222	10.9878	11.276
A_33_P3407999	7.32273	6.68358	5.86403	5.81563	5.71875
A_33_P3408034	44.3689	39.8249	37.5661	41.8599	46.6074
A_33_P3408162	6.62854	6.78664	6.91341	7.17449	22.6961
A_33_P3408222	5.99774	6.83098	6.06347	6.08998	6.04788
A_33_P3408227	15.5106	10.5022	9.06368	9.85462	12.1758
A_33_P3408247	5.97657	8.84728	12.199	5.8599	7.286
A_33_P3408443	7.81745	7.21928	8.82348	7.7039	7.95562
A_33_P3408529	7.52238	7.57851	7.32556	8.75317	7.97663
A_33_P3408665	4430.84	5087.32	5009.9	4773.18	3951.45
A_33_P3408678	98.1417	6.7251	7.01968	7.23556	9.14591
A_33_P3408683	6.02356	23.1445	21.3502	10.8518	5.98126
A_33_P3408877	553.854	546.347	535.458	596.992	375.472
A_33_P3409184	8.1346	11.017	7.34453	7.1344	7.94399
A_33_P3409282	20.2031	12.625	14.2241	20.5423	24.6908
A_33_P3409289	110.664	67.7076	96.5572	93.9662	85.4609
A_33_P3409294	44.9726	19.4345	33.4327	34.5707	46.0421
A_33_P3409553	38727.3	46006.5	59511.9	42527.7	40308.2
A_33_P3409631	9.62215	9.40017	6.43547	6.24737	6.91611
A_33_P3409815	112.976	138.506	129.079	138.411	98.4954
A_33_P3410019	44.7613	34.1751	32.4245	30.7743	19.5816
A_33_P3410053	5.35867	5.36434	6.49729	5.37821	5.55417
A_33_P3410166	93.2787	5.80513	6.65194	11.5095	5.77894
A_33_P3410225	15.2253	6.46166	11.0315	15.5994	19.3514
A_33_P3410269	5.46013	5.50442	8.96449	5.61605	5.49027
A_33_P3410274	5.91471	6.8595	5.86344	5.86105	8.59063
A_33_P3410445	7.79998	7.49413	6.96383	7.8804	7.74032
A_33_P3410821	341.35	705.049	354.648	296.263	233.515
A_33_P3410892	134.601	129.096	145.744	164.51	109.014
A_33_P3411313	12.3277	9.23532	11.2774	9.01826	6.41908
A_33_P3411384	114.367	120.962	126.303	146.148	91.3461
A_33_P3411890	104.725	65.0271	86.9237	77.4247	89.3499
A_33_P3411910	8.22871	6.81762	7.04429	8.22281	6.58848
A_33_P3412125	36593.8	36208.9	34513.7	38456.2	36284.6
A_33_P3412438	93.4756	92.4937	82.8371	85.0584	64.6897
A_33_P3412556	94.9795	92.1984	86.6005	105.682	115.892
A_33_P3412687	423.163	464.668	460.166	419.251	371.632
A_33_P3412695	128.122	132.514	150.817	151.58	137.672
A_33_P3412716	3182.41	3878.01	3358.72	3621.98	2544.18
A_33_P3412795	6.86669	10.1565	7.06036	6.77509	6.89782
A_33_P3413104	6.68638	11.1372	8.84577	10.336	28.3602
A_33_P3413344	7.42895	7.52784	7.15037	9.06459	9.73064
A_33_P3413353	32.8744	29.3088	31.7948	27.8711	18.9771
A_33_P3413384	29.6361	20.2222	17.2504	19.327	34.6603
A_33_P3413514	70.1797	71.7334	57.7429	56.0634	55.6425
A_33_P3413518	8.43958	12.4431	24.8641	12.5139	9.61803
A_33_P3413726	7.56081	15.1028	6.22709	8.87471	28.8388
A_33_P3413997	61.2762	109.695	52.7961	67.1688	65.4051
A_33_P3414017	3686.9	3859.23	3993.79	3638.31	2676.57
A_33_P3414022	5.8936	22.7485	10.6537	7.13655	10.1447
A_33_P3414228	198.234	131.441	158.987	183.074	178.959
A_33_P3414472	6.17381	6.04909	6.0026	9.2204	6.20426
A_33_P3414494	6.70056	6.09179	6.03341	6.01444	6.03947
A_33_P3414939	6.27636	14.7459	6.10734	7.34818	6.13634
A_33_P3414944	6.3012	13.2723	9.13278	12.2689	30.2086
A_33_P3415047	7.24888	8.6234	7.22887	7.096	7.23318
A_33_P3415086	60.115	82.7968	106.83	52.2014	36.6275
A_33_P3415166	9.31731	14.8359	22.1736	22.3667	7.01258
A_33_P3415221	3196.72	3842.46	4468.85	5121.37	1426.53
A_33_P3415526	71204.8	46462.6	62155.1	66819.1	63275.5
A_33_P3415617	112.461	121.132	117.701	111.772	109.605
A_33_P3415808	6.61639	10.4491	25.3684	6.70298	6.57877
A_33_P3415826	6.91615	6.82682	6.4919	7.31336	6.9898
A_33_P3415992	13.9022	15.2395	10.7114	13.5623	7.58269
A_33_P3416166	23.6568	7.98919	12.0886	7.13787	7.70952
A_33_P3416196	6.46524	5.7665	5.86693	24.2213	22.3943
A_33_P3416414	488.278	258.698	631.31	378.412	375.71
A_33_P3416637	7.13805	6.93055	6.68732	6.59621	8.70484
A_33_P3416644	13.8763	8.10308	8.26711	8.77154	10.0447
A_33_P3416807	7.13147	7.17028	8.66992	6.91841	6.92764
A_33_P3417305	20.0119	25.96	15.8294	15.5269	16.2991
A_33_P3417464	16.0006	7.73246	8.77937	5.54157	6.85934
A_33_P3417542	24.6994	17.7437	18.2695	23.6663	19.4019
A_33_P3417547	22.4626	25.0854	13.4097	19.4654	20.1613
A_33_P3417553	5.85567	5.93168	5.9027	20.0459	5.89415
A_33_P3417589	2979.45	4761.54	1386.19	2131.96	5390.39
A_33_P3418165	5.82425	5.75887	5.67432	6.32001	5.82192
A_33_P3418245	8.83094	6.63792	6.40815	6.37242	6.88077
A_33_P3418321	7.53813	7.36327	6.88977	6.90266	7.6357
A_33_P3418380	9.62505	10.4886	8.90796	12.0716	8.11435
A_33_P3418466	121.097	82.4518	114.417	136.819	123.957
A_33_P3418496	86.7718	37.014	33.4726	68.3668	54.5068
A_33_P3418571	6.40992	7.02563	11.9818	9.22078	6.95372
A_33_P3418846	7.44003	6.04673	5.9681	6.51282	9.31108
A_33_P3419003	107340	70909.9	123012	125184	105102
A_33_P3419049	6.7145	6.21212	15.7029	8.43176	8.72801
A_33_P3419481	424.819	262.409	412.014	440.874	368.925
A_33_P3419735	441.296	385.566	385.868	379.313	412.356
A_33_P3419875	6.3855	10.8702	7.74458	6.13547	7.28712
A_33_P3420011	63.9983	52.609	114.193	99.977	46.8437
A_33_P3420013	78.3265	363.474	72.3681	82.1753	82.411
A_33_P3420347	7.09469	8.50065	7.16268	9.22538	7.83934
A_33_P3420695	158.085	136.847	125.164	152.257	130.972
A_33_P3420701	21.5185	13.446	6.20807	49.887	78.2501
A_33_P3420992	2968.02	3039.64	2184.88	2574.97	2293.05
A_33_P3421007	16.3164	19.2949	7.44297	9.97262	8.13428
A_33_P3421144	7.8505	7.53072	6.95938	7.6939	7.72613
A_33_P3421318	9.65844	10.9124	18.9581	13.0536	6.98028
A_33_P3421438	6.07321	6.05117	7.4227	7.92973	8.1455
A_33_P3421515	21410.2	12647.7	19320.1	27911.9	17160.9
A_33_P3421674	27.9609	33.3383	34.003	36.9331	25.2603
A_33_P3421808	6.51244	6.59487	6.68458	6.60426	6.54192
A_33_P3421985	11.3161	30.0321	14.844	19.1348	10.9318
A_33_P3422294	2256.41	1785.67	2276.78	2449.17	1933.23
A_33_P3422439	24.0427	24.0979	17.2241	11.829	11.3009
A_33_P3422712	103.457	110.338	145.46	109.693	78.2624
A_33_P3422999	7.33567	7.22559	6.90108	6.82489	8.38731
A_33_P3423017	21.8076	41.8635	16.0669	19.7582	18.5643
A_33_P3423202	57.4442	31.1525	92.9887	56.1022	33.7061
A_33_P3423315	5.96311	6.35449	7.93761	5.96559	8.96446
A_33_P3423565	30.9632	8.62964	19.6559	19.8297	27.7298
A_33_P3423845	919.34	1614.73	751.655	762.998	886.735
A_33_P3424108	11.6281	18.0748	22.9968	17.2502	13.4738
A_33_P3424153	225.291	131.174	148.343	197.86	227.714
A_33_P3424347	12.0216	7.64436	6.1983	18.4779	6.5405
A_33_P3424826	7.27544	7.1446	7.48582	93.6275	11.9017
A_33_P3424856	7.35449	8.02868	7.44838	9.69296	7.09078
A_33_P3424867	6.96537	7.10128	6.49401	8.169	18.9574
A_33_P3424882	13.0652	16.7277	13.714	12.5446	9.17148
A_33_P3438201	46.6093	38.8539	45.5536	55.4832	40.7944
A_33_P3498613	14.868	17.2587	11.8387	13.6362	6.05823
A_33_P3510508	9.8962	6.34647	5.32864	5.2859	9.23989
A_33_P3519223	47.8695	39.4257	42.4672	71.0463	129.504
A_33_P3590279	1810.75	2518.95	2352.2	2533.02	625.487
A_33_P3615955	9.69219	9.73023	131.34	22.5997	13.04
A_33_P3673310	45.0075	81.1058	33.6819	56.0189	36.7067
A_33_P3673544	15.0844	7.24107	7.30881	7.52777	12.0195
A_33_P3733123	6.89516	9.56513	8.29953	11.278	8.25925
A_33_P3744376	6.92225	7.27844	7.17417	7.13572	7.73026
A_33_P3771039	35543.4	35897.6	29817.3	32094.9	40780.4
A_33_P3855484	5.96921	10.9409	6.01662	5.98206	6.21249
A1BG	284.997	580.963	211.079	245.42	482.669
A1BG-AS1	218.937	210.781	122.3	162.11	249.242
A1CF	9.68582	9.81395	10.4647	9.73017	9.47617
A23747	434.013	617.487	378.153	376.469	460.496
A2LD1	139.216	118.75	82.5802	141.565	132.244
A2M	1695.63	1636.6	1855.39	796.013	9910.12
A2ML1	7.39078	9.30094	7.15575	7.51646	8.07542
A2MP1	32.7814	199.315	280.939	41.1873	36.4088
A4GALT	2798	2624.31	2833.77	3077.87	3214.16
A4GNT	5.96478	8.77581	6.85063	6.55338	9.12011
AA213559	15.9107	8.11448	7.67032	7.93193	16.7505
AA412392	14.4008	9.8646	28.8102	12.6831	15.4989
AA489744	6.1567	6.71323	9.07654	6.27221	7.53963
AA496144	15.304	15.9905	25.9637	18.2246	32.1265
AA593742	5.55852	8.22117	5.64766	5.60365	5.55716
AA627135	1431.15	1858.02	1136.98	1274.46	1097.47
AAA1	7.53915	7.63574	7.44865	7.6148	7.42117
AAAS	1710.35	1337.67	1309.56	1408.62	1937.39
AACS	919.131	1128.12	1429.88	1027.96	1342.77
AACSP1	19.3016	29.4395	35.7412	41.1666	34.8251
AADAC	9.02759	7.83267	7.0739	7.10921	9.38989
AADACL2	7.00412	11.0403	7.30057	7.37959	6.81691
AADACL3	36.1281	39.6655	36.4815	29.9504	21.9719
AADACL4	17.9037	8.39696	9.52159	7.36335	12.4033
AADAT	328.252	165.329	639.425	515.987	362.195
AAGAB	2474.23	4669.75	1903.99	1975.02	1428.1
AAK1	471.816	644.522	461.691	1368.18	461.695
AAMP	4081.89	3141.96	4000.4	3905.62	4441.87
AANAT	31.3697	56.0245	21.6767	18.653	58.8436
AARS	2103.94	1102.27	2282.71	1602.67	1785.16
AARS2	1590.65	1341.05	2194.15	1748.12	1584.17
AARSD1	2348.29	2101.6	3127.45	2280.84	2139.92
AASDH	158.607	87.587	146.59	125.54	174.75
AASDHPPT	3932.41	3689.44	3226.82	3596.79	3577.65
AASS	9.74175	10.4749	9.06561	11.5145	8.52491
AATF	10722.1	8291.73	8738.08	9535.2	10430.7
AATK	181.317	123.85	59.7065	197.266	203.323
AATK-AS1	12.6048	7.86147	7.6582	9.94419	6.93886
AB072904	12.0802	11.1229	13.4627	9.78547	7.83399
AB073651	29.8029	6.13389	19.155	5.93502	6.38073
AB088847	6.70182	6.92517	6.51732	14.7925	6.49319
AB209400	313.912	592.465	288.352	392.677	383.811
AB305952	10.1963	8.51335	17.8311	7.66851	6.5067
AB306153	8.04677	9.0947	8.34744	8.98473	7.52141
AB306238	9.69755	7.73736	7.36054	7.21867	9.64749
AB306242	7.10806	6.02816	6.02475	6.04316	6.00008
AB360850	6.8236	12.0927	7.40229	7.42608	6.81948
AB363267	6.56746	6.20366	6.15005	6.18136	6.34271
AB385295	796.449	518.482	688.82	721.568	814.579
AB529232	5.61052	8.15208	13.0675	8.43874	14.9306
AB529247	6.88646	5.78288	5.84243	6.58101	9.47205
AB529250	17.2231	12.7527	9.06839	7.55203	10.1195
AB529251	8.03036	7.89218	7.41828	6.26983	8.21232
AB529253	14.4798	15.7706	15.6202	16.5251	30.6083
AB529254	6.65752	6.6112	6.93511	7.20513	6.60017
AB529256	11.5465	18.8354	24.6236	31.8343	12.5188
AB529257	5.65874	5.58509	5.9239	5.59223	5.63064
AB529259	5.81389	7.66157	6.69993	5.8821	8.58815
AB529275	7.22706	5.82457	5.85899	7.69335	5.82211
ABAT	10.9528	68.4835	75.0047	9.12987	20.913
ABCA1	136.363	225.937	331.505	161.274	288.879
ABCA10	44.52	34.7843	98.852	69.3798	55.61
ABCA11P	221.175	313.22	283.071	250.869	200.077
ABCA12	9.38553	11.0263	6.55158	6.79778	10.2089
ABCA13	10.7065	10.4792	5.85151	8.71495	10.0531
ABCA17P	5.61771	5.54979	10.5487	5.56509	5.58442
ABCA2	132.607	82.309	125.76	105.931	172.398
ABCA3	4517.45	975.883	7445.8	5035.56	3784.63
ABCA4	42.4317	34.0392	27.5515	40.7478	69.3187
ABCA5	277.097	215.101	760.487	378.375	308.613
ABCA6	6.77819	9.12169	7.95009	6.68058	6.84947
ABCA7	1583.19	1582.21	1213.45	1098.07	1798.94
ABCA8	16.0942	15.8577	47.0553	20.9872	17.5258
ABCA9	4554.47	8773.34	5343.66	4804.14	3521.03
ABCB1	9.81163	8.88133	9.55446	12.3336	11.2886
ABCB10	544.354	468.149	448.266	472.913	448.897
ABCB11	7.99168	7.72523	7.12385	7.07333	7.87818
ABCB4	11.3382	12.6466	11.7032	7.88987	10.5975
ABCB5	7.80448	7.51844	8.7678	13.5418	9.14076
ABCB6	2770.29	4068.96	5903	1908.27	2805.39
ABCB7	2610.59	3617.25	1947.15	1969.91	1932.54
ABCB8	456.162	359.938	2283.27	737.028	494.751
ABCB9	75.5875	117.013	83.9744	62.3009	90.9943
ABCC1	867.156	724.642	461.015	481.602	563.103
ABCC10	149.135	200.585	261.835	191.9	140.436
ABCC11	138.27	19.415	95.4147	13.0084	12.2471
ABCC12	9.12608	5.90954	6.01395	6.14059	5.94992
ABCC13	6.722	8.21582	6.73617	7.1504	19.491
ABCC2	42.5767	218.992	257.128	77.9068	63.9577
ABCC3	293.831	740.958	897.843	379.624	855.936
ABCC4	93.3811	120.236	86.1993	76.9852	104.768
ABCC5	1025.87	2879.35	1016.15	1094.51	1102.93
ABCC6	193.928	223.605	171.926	181.059	215.479
ABCC6P1	36.4467	19.6463	108.176	64.5558	49.0777
ABCC8	10.7735	14.8511	9.23727	12.7132	22.5457
ABCD1	602.052	537.456	450.864	555.788	627.627
ABCD2	6.7998	6.78512	6.95118	6.95141	6.45033
ABCD3	424.446	667.438	380.06	474.749	443.751
ABCD4	319.685	500.869	999.117	659.85	337.966
ABCE1	1926.33	1996.21	1163.16	1666.35	1967.6
ABCF1	7979.22	6925.3	7374.16	7456.79	8306.52
ABCF2	6769.54	6692.5	5046.68	6134.03	6689.25
ABCF3	4229.47	5633.7	5368.33	4206.18	5407.78
ABCG1	168.693	231.898	292.66	208.178	227.432
ABCG2	25.4102	350.999	80.1403	33.1247	89.9853
ABCG4	132.677	125.011	107.238	124.286	136.415
ABCG5	21.4998	18.0271	15.1271	16.0755	17.7837
ABCG8	8.53087	84.1515	8.13417	19.9072	7.75439
ABHD1	13.6475	21.7425	14.5782	16.042	13.9482
ABHD11	2640.92	2588.48	3938.38	3292.96	3023.67
ABHD11-AS1	54.3163	32.5301	18.0547	13.6525	36.2766
ABHD12	804.646	1183.32	891.023	657.638	1029.23
ABHD12B	6.83994	7.92891	9.19733	11.8298	8.98924
ABHD13	16.7522	10.3924	13.0701	13.9395	14.9681
ABHD14A	7221.23	13398.6	4915.74	7290.26	6249.52
ABHD14B	671.875	452.216	738.179	852.859	810.501
ABHD15	193.489	195.335	134.504	157.502	235.585
ABHD16A	404.783	420.112	364.167	321.307	477.748
ABHD16B	29.0828	24.4974	20.3996	21.5925	28.9577
ABHD2	292.43	479.935	297.959	265.26	477.814
ABHD3	587.623	1187.94	868.034	495.867	949.093
ABHD4	1135.72	1669.08	3067.26	1802.66	1795.93
ABHD5	1720.22	2501.14	1965.78	1793.99	1792.86
ABHD6	1213.15	1486.4	809.629	855.693	1363.79
ABHD8	3831.15	4508.31	5696.35	4206.33	4909.61
ABI1	314.327	261.461	216.41	250.452	265.004
ABI2	6781.39	185.194	225.274	235.659	278.176
ABI3	43.9442	31.825	54.8059	50.8767	48.3015
ABI3BP	5.94902	6.20486	5.88922	6.02533	6.77051
ABL1	667.529	656.309	640.331	754.289	734.844
ABL2	648.35	619.421	965.804	951.744	833.581
ABLIM1	2095.59	3050.74	2132.81	1964.43	2241.31
ABLIM2	139.581	154.377	99.6986	98.5418	147.785
ABLIM3	129.778	196.377	173.633	166.528	115.992
ABO	248.378	314.551	263.004	303.691	233.533
ABP1	9.97984	7.6411	15.3567	5.96969	5.38029
ABR	907.753	1018.18	798.616	564.463	1159.2
ABRA	6.08329	6.10657	6.22951	6.15835	6.11023
ABT1	307.917	369.92	252.255	337.566	289.975
ABTB1	795.799	1000.47	1819.17	1502.15	1277.76
ABTB2	1287.94	1511.64	1027.37	1547.2	1553.81
ACAA1	4655.27	7016.93	8510.6	4754.16	6781.08
ACAA2	4276.88	3347.68	4163.78	3456.61	5625.58
ACACA	3927.3	3525.83	5846.25	4585.8	4636.84
ACACB	386.529	370.621	954.122	440.33	398.453
ACAD10	232.608	244.704	334.89	242.012	211.395
ACAD11	185.658	119.557	282.771	171.845	191.319
ACAD8	204.488	192.173	324.613	227.552	245.659
ACAD9	5000.33	4496.09	9443.05	6391.81	4788.69
ACADL	82.0501	45.8716	46.7979	59.8483	64.5982
ACADM	2601.68	2953.94	3018.43	1983.44	2086.2
ACADS	105.881	60.4145	199.879	115.924	182.05
ACADSB	628.405	652.785	475.868	413.689	602.428
ACADVL	17654.4	19459.7	29941.4	16068.6	17196.7
ACAN	10.1613	19.661	20.0457	10.7825	19.5765
ACAP1	9.5602	6.22535	6.07014	6.19491	10.6135
ACAP2	248.615	176.194	235.053	191.569	228.881
ACAP3	5448.41	5935.13	5581.08	5843.92	4799.8
ACAT1	3028.28	2303.35	2356.29	1915.59	3086.37
ACAT2	8076.04	5000.66	4870.36	5589.35	7549.06
ACBD3	338	527.58	312.135	294.601	410.48
ACBD4	190.698	244.682	196.865	210.83	137.137
ACBD5	1236.32	1947.79	827.473	890.072	1412.84
ACBD6	5868.45	5845.95	4488.78	6088.34	6156.59
ACBD7	102.738	114.822	102.27	108.443	82.4666
ACCN1	24.8397	25.7016	30.0785	33.4231	22.1773
ACCN2	566.132	1676.04	566.639	656.085	594.395
ACCN3	67.2935	107.149	231.565	70.562	35.0151
ACCN4	609.678	2161.62	858.641	644.045	605.29
ACCN5	5.47855	5.47046	6.92903	12.9728	7.72436
ACCS	181.576	129.901	185.235	158.006	204.732
ACCSL	18.5168	11.6628	11.7931	7.19415	9.01361
ACD	7765.57	5408.57	9469.4	10092.4	9553.76
ACE	18.7103	22.8515	18.9641	22.4141	19.8001
ACE2	19.6907	25.6008	121.388	60.3902	141.155
ACER1	10.0791	22.2077	17.4043	13.8607	16.6286
ACER2	42.5403	46.9822	38.1542	44.0084	39.2289
ACER3	204.996	284.321	213.914	216.649	212.26
ACHE	75.9299	61.5295	69.6113	87.5337	66.7083
ACIN1	1798.28	969.359	1168.43	1425.96	1403.82
ACLY	3044.29	2839.06	2731.89	2887.91	3830.46
ACMSD	5.91131	11.9127	6.06363	5.49212	5.68631
ACN9	4209.8	2683.16	3168.17	4062.91	3652.73
ACO1	1386.3	1122	960.169	968.151	1610.43
ACO2	6703.64	6888.37	5963.02	7715.93	7176.75
ACOT1	2048.34	2048.38	3063.5	3125.16	2374.5
ACOT11	574.737	367.331	834.935	721.281	696.525
ACOT12	31.0557	11.9386	9.07585	19.9875	6.98531
ACOT13	8685.31	7701.69	9157.08	7239.84	9033
ACOT4	9.75763	10.3178	29.3213	10.0264	12.6137
ACOT6	62.7053	8.28423	13.7426	42.7207	7.43754
ACOT7	8251.42	5240.26	6409.07	7261.12	6670.21
ACOT8	782.04	811.192	1121.9	802.815	1187.04
ACOT9	4414.57	4413.94	5098.26	4357.13	4781.51
ACOX1	1815.93	2609.83	3665.03	1666.71	2512.21
ACOX2	20.5593	137.65	20.3139	19.0437	49.2848
ACOX3	255.612	109.896	132.229	218.554	386.53
ACOXL	34.8791	59.6291	16.4058	28.8645	26.877
ACP1	5107.72	5514.69	7612.18	8266.22	5182.32
ACP2	197.046	439.148	132.069	99.3553	176.954
ACP5	35.0735	36.0037	27.4956	31.2492	34.74
ACP6	544.641	444.334	496.151	429.48	505.143
ACPL2	341.592	370.776	219.58	310.749	206.019
[truncated: 32,457 more rows]
